# Supplementary material for: Comparative Transcriptome Analyses Reveal a Transcriptional Landscape of Human Silicosis Lungs and Provide Potential Strategies for Silicosis Treatment
Source: Front Genet. 2021 Jun 3;12:652901. doi: 10.3389/fgene.2021.652901 (PMC8210851; doi:10.3389/fgene.2021.652901)
Supplement: Supplementary file 3 [file Data_Sheet_3.xlsx]

## Sheet: Index
An index for the supplementary tables
Table S1. Demographic characteristics of study subjects.
Table S2. The clinical characteristics of the 10 stage III silicosis cases in this study.
Table S3. The mapping statistics of RNA-seq data using HISAT2 software.
Table S4. The 1,169 up-regulated genes in the lungs of silicosis patients.
Table S5. The 1,436 down-regulated genes in the lungs of silicosis patients.
Table S6. Significant biological processes enriched for the up-regulated genes in the lungs of silicosis patients.
Table S7. Significant biological processes enriched for the down-regulated genes in the lungs of silicosis patients.
Table S8. Top 100 significantly enriched pathways for the up-regulated genes in the lungs of silicosis patients.
Table S9. Significant pathways enriched for the down-regulated genes in the lungs of silicosis patients.
Table S10. A selected set of the significantly up- or down-regulated genes in silicosis compared to non-diseased donors.
Table S11. Different datasets of genes regulated in silicosis, IPF and COPD.
Table S12. Significant pathways enriched for the 129 genes that are regulated in all three diseases (silicosis, IPF, and COPD).
Table S13. Top 500 significantly enriched pathways for the specifically regulated genes in the lungs of silicosis, IPF, or COPD patients.
Table S14. A selected set of the genes regulated exclusively in the lungs of silicosis patients compared to IPF and COPD.
Table S15. Significant pathways enriched for the 500 genes simultaneously up-regulated in the lungs of both silicosis and IPF patients.
Table S16. Significant biological processes enriched for the 500 genes simultaneously up-regulated in the lungs of both silicosis and IPF patients.
Table S17. Significant pathways enriched for the 170 genes simultaneously down-regulated in the lungs of both silicosis and IPF patients.
Table S18. Significant pathways enriched for the 124 genes simultaneously up-regulated in the lungs of both silicosis and COPD patients.
Table S19. Significant biologial processes enriched for the 124 genes simultaneously up-regulated in the lungs of both silicosis and COPD patients.
Table S20. Significant pathways enriched for the 46 genes simultaneously down-regulated in the lungs of both silicosis and COPD patients.
Table S21. Significant biological processes enriched for the 46 genes simultaneously down-regulated in the lungs of both silicosis and COPD patients.
Table S22. Sequences of human primers used in quantitative real-time PCR.
Table S23. The antibodies used in immunohistochemical study.
Table S24. Perturbagens predicted using connectivity map.
Table S25. Potential drugs that may target the significantly altered genes in silicosis.

## Sheet: S1
Table S1. Demographic characteristics of study subjects.
Variables	Silicosis (n=10)	Non-diseased donors (n=7)	p-value
Age, years	45.4±4.4	47.1±5.5	0.8072a
Male, n (%)	9 (90%)	7 (100%)	1b
BMI, kg.m-2	20.2±0.5	21.6±0.5	0.0633a
Smokers, n (%)	6 (60%)	3 (42.9%)	0.6372b
Data are presented as mean±SD. Abbreviation: BMI, body mass index. a Unpaired t test; b Fisher's exact test. P-value < 0.05 was considered as statistically significant.

## Sheet: S2
Table S2. The clinical characteristics of the 10 stage III silicosis cases in this study.
Patient No.	Pulmonary function test	CT scan				Lung pathological description	Lung pathological picture
1	Not performed, can not cooperate	Bilateral lungs are diffused with needle-point miliary nodules and the two upper lung have masses. Bilateral lung hilar shadows are enlarged. Please consider the clinical history. A small amount of pneumothorax on both sides. Thickening of the pleura on both sides.				Not avaliable	Not avaliable
2	FVC predicted: 42.5%; FEV1 predicted:13.6%; FEV1/FVC ratio: 26.75%	Cluster-like density shadows near the hilum of bilateral lungs. Emphysema exist in both lungs. Local insufflation of both lungs, trachea shifted to the right.Thickening of the right pleura. Please consider occupational history of the patient.				Part of the alveolar structure in the hard area of the hilar is lost, fibrous tissue proliferation, and a large number of hyaloid fibrous nodules can be seen. The nodules are composed of fibrocytes and phagocytic granular tissue cells. The remaining alveoli are partially collapsed, partially expanded, and partially alveolar compartments. Rupture, fusion of alveolar cavity, widening of alveolar in…
3	Not performed, can not cooperate	Multiple flakes and ground glass shadows in both lungs. Emphysema and interstitial inflammation in both lungs, consistent with silicosis. A small amount of pleural effusion on both sides				A large number of lymphocytes, epithelial-like cell nodules infiltrated with hemosiderin deposits in the upper lobe lesions, partial infarction with calcification with fibrosis and degeneration. Lower lobe shows bullae. Consistent with the histological changes of pneumoconiosis.
4	Not performed, can not cooperate	Two upper lung masses have diffuse multiple nodules, fibrosis, and pulmonary bullae. Combined with clinical history, consistent with occupational lung disease. Thickening of the pleura on both sides, a small amount of effusion.				Most of the alveolar structure of the lung tissue disappeared, replaced by a large number of nodular scars. The nodules are composed of fibrocytes and phagocytic granular tissue cells, and extensive hyaline degeneration in the nodules. Meet the histological changes of silicosis.
5	Not performed, can not cooperate	Consolidation and calcification of both lungs with multiple nodules, consistent with silicosis. In the drainage of the right pneumothorax, the right lung is compressed by 50%.				Most of the lung tissue is composed of hyperplastic fibrous nodules, local fibrous nodules hyaline degeneration. A large number of interstitial inflammatory cells infiltration, alveolar cavity collapse, accompanied by carbon dust deposition. Meet the histological changes of silicosis.
6	FVC predicted: 21%; FEV1 predicted:15.9%; FEV1/FVC ratio: 59.6%	Scattered patches, nodules, and mass shadows in both lungs. Multiple enlarged lymph nodes in the mediastinal hilar, please consideration with occupational history. Emphysema and bullae in both lungs. A small amount of pleural space on the left.				The lung tissue was infiltrated by lymphocytes. The alveolar structure in some areas disappeared. A large number of fibrous tissue proliferation, collagen degeneration accompanied by carbon powder deposition. Vacular proliferation and expansion. Combined with clinical information, consistent with silicosis.
7	Not performed, can not cooperate	Diffuse lung lesions, consideration of silicosis				The lung tissue showed a large number of transparent fibrous nodules, surrounding lymphocytes and histocellular reactions. A part of the lung interstitial fibrous tissue proliferation and with lymphocytes infiltration. Meet the histological changes of silicosis.
8	Not performed, can not cooperation	Interstitial changes in both lungs accompany with pulmonary infection. Considering silicosis based on medical history. Multiple lymph nodes are enlarged in the mediastinum and both lung hilums, with partial calcification of lymph nodes. Multiple small nodules in both lungs. Emphysema, pulmonary bullae pulmonary artery trunk is slightly widened.				The alveolar structure of the lung tissue partially disappeared and replaced by a large number of nodular scars. The nodules are composed of fibrocytes and phagocytosed granular tissue cells. The nodules have extensive hyaline degeneration, and the remaining alveoli are partially collapsed and partially expanded, and the alveolar space is widened. Fibrous tissue is significantly proliferation. Th…
9	Not performed, can not cooperate	Two lung lesions, consistent with silicosis changes. Emphysema and bullae on both sides. Swollen mediastinal lymph nodes. A small amount of pleural effusion on the left.				Part of the alveolar structure of the lung tissue disappeared and fibrous tissue proliferation. A large number of hyaloid degeneration fibrous nodules were seen. The remaining alveoli were partially collapsed, partially expanded,. Some alveolar compartments were broken, alveolar cavities were integrated, alveolar compartments widened. Lymph cells infiltration were seen. Meet the histological chan…
10	Not performed, can not cooperate	Not avaliable				Right whole lung meets silicosis changes	Not avaliable

## Sheet: S3
Table S3. The mapping statistics of RNA-seq data using HISAT2 software.
ID	Description	Total reads counts	Total pairs of reads	Pairs aligned concordantly 0 times	Pairs aligned concordantly exactly 1 time	Pairs aligned concordantly >1 times	Overall aligned reads	Reads uniquely mapping to the genome
e1	Donor_1	101894250	50947125	3156683 (6.20%)	44777561 (87.89%)	3012881 (5.91%)	99017455 (97.18%)	92608486 (90.89%)
e2	Donor_2	99155498	49577749	2545534 (5.13%)	44985636 (90.74%)	2046579 (4.13%)	96919716 (97.75%)	92579116 (93.37%)
e4	Donor_3	101539082	50769541	2700681 (5.32%)	46156464 (90.91%)	1912396 (3.77%)	99134393 (97.63%)	95093452 (93.65%)
e5A	Donor_4	103320926	51660463	6412855 (12.41%)	41503284 (80.34%)	3744324 (7.25%)	97440262 (94.31%)	88883932 (86.03%)
e16	Donor_5	103751698	51875849	3077100 (5.93%)	46139704 (88.94%)	2659045 (5.13%)	100663314 (97.02%)	95057819 (91.62%)
e17	Donor_6	101219334	50609667	3145089 (6.21%)	45333692 (89.58%)	2130886 (4.21%)	98233323 (97.05%)	93710136 (92.58%)
e18	Donor_7	102328360	51164180	3314977 (6.48%)	45527326 (88.98%)	2321877 (4.54%)	99016687 (96.76%)	94080831 (91.94%)
e8	Silicosis_1	101654828	50827414	3207110 (6.31%)	45572881 (89.66%)	2047423 (4.03%)	98417197 (96.82%)	94069043 (92.54%)
e9	Silicosis_2	102388256	51194128	3088313 (6.03%)	45654244 (89.18%)	2451571 (4.79%)	99314239 (97.00%)	94107431 (91.91%)
e11	Silicosis_3	101160454	50580227	2576316 (5.09%)	46312422 (91.56%)	1691489 (3.34%)	98807418 (97.67%)	95207958 (94.12%)
e12	Silicosis_4	103845916	51922958	2446509 (4.71%)	47818953 (92.10%)	1657496 (3.19%)	101686152 (97.92%)	98212511 (94.58%)
e19	Silicosis_5	105157494	52578747	2493492 (4.74%)	48227614 (91.72%)	1857641 (3.53%)	102691785 (97.66%)	98786082 (93.94%)
e21	Silicosis_6	102719978	51359989	2785605 (5.42%)	46665023 (90.86%)	1909361 (3.72%)	99968570 (97.32%)	95945162 (93.40%)
e23	Silicosis_7	102573382	51286691	2798214 (5.46%)	46691057 (91.04%)	1797420 (3.50%)	99841383 (97.34%)	96010963 (93.60%)
e24	Silicosis_8	102949010	51474505	2647093 (5.14%)	46667912 (90.66%)	2159500 (4.20%)	100288685 (97.42%)	95713866 (92.97%)
e29	Silicosis_9	104685398	52342699	3517396 (6.72%)	46691778 (89.20%)	2133525 (4.08%)	100855320 (96.34%)	96314055 (92.00%)
e30	Silicosis_10	105352200	52676100	2489878 (4.73%)	48130711 (91.37%)	2055511 (3.90%)	102927171 (97.70%)	98626952 (93.62%)

## Sheet: S4
Table S4. The 1,169 up-regulated genes in the lungs of silicosis patients.
Symbol	ID	Donor							Silicosis										log2FoldChange	p-value	Adjusted p-value
		D1	D2	D3	D4	D5	D6	D7	S1	S2	S3	S4	S5	S6	S7	S8	S9	S10
THBS2	ENSG00000186340	1.2864	0.838705	0.822884	0.631867	1.32484	3.66888	0.585041	20.6609	16.1871	4.57191	6.25364	6.82809	16.8915	13.9623	7.27203	18.0612	10.4099	3.22424	6.15122e-16	4.84369e-13
CTHRC1	ENSG00000164932	0.679049	0.542935	0.257203	0.265525	1.49124	1.25052	0.172413	21.2915	15.6837	2.73759	3.81083	7.65179	28.3383	12.9204	7.49547	23.527	1.80781	4.23061	6.39884e-15	3.38807e-12
COMP	ENSG00000105664	0.331712	0.478383	1.03113	0.716907	0.0960817	0.474239	1.02035	15.048	45.6019	2.14074	4.25888	14.0856	4.0147	12.939	19.2161	3.49587	3.47108	4.39162	7.57046e-15	3.94049e-12
COL10A1	ENSG00000123500	0.00929516	0	0.0114004	0.247156	0.0260263	0.102244	0.0445791	10.7817	31.4724	2.84222	3.76289	1.79432	2.06282	27.9588	1.8584	0.399926	1.9067	7.06334	7.8363e-14	3.28977e-11
LHFPL2	ENSG00000145685	3.35717	3.01268	1.93878	2.98117	3.85546	3.43506	1.78282	9.56763	11.0801	4.63921	5.44608	15.587	14.3471	7.7668	11.0626	11.4789	9.33256	1.71397	1.18879e-12	3.41194e-10
SFRP4	ENSG00000106483	2.40994	2.36548	1.65282	1.81216	1.36792	2.65502	0.9152	27.92	24.9121	3.81153	4.91032	8.67534	11.4179	24.2902	4.25542	11.135	12.0168	2.8606	2.52039e-12	6.73054e-10
AEBP1	ENSG00000106624	18.0824	32.2889	17.3709	16.3015	17.0037	28.0925	7.71779	91.3196	71.9593	82.2339	54.3443	54.6154	57.3939	74.4267	33.289	56.5012	53.7624	1.72165	3.537e-12	9.13099e-10
SULF1	ENSG00000137573	0.78077	0.859728	0.920598	0.859646	0.792081	0.702123	0.321994	10.0363	5.42384	3.16966	2.22328	3.75411	6.88349	6.34888	2.74619	7.92952	37.2756	3.36804	3.52043e-12	9.13099e-10
KCNS2	ENSG00000156486	0	0.00924622	0.00406732	0	0.00619025	0.0280596	0.0127236	0.290503	0.22547	0.118884	0.0786678	0.160529	0.120049	0.196146	0.0724115	0.147601	0.0950192	4.02907	4.75392e-12	1.19666e-09
COL3A1	ENSG00000168542	8.78556	9.95728	7.03563	9.79209	19.6805	26.1305	5.79452	119.176	91.7725	39.6674	16.1085	71.7518	305.418	72.3062	75.9617	476.956	89.1579	3.23458	5.1406e-12	1.26294e-09
GREM1	ENSG00000166923	0.0121424	0.0152348	0.0342528	0.0691848	0.0271988	0.00410962	0.0139762	2.29071	0.385949	0.0576128	0.113965	0.240846	9.66838	0.614949	0.241936	1.48261	0.101211	5.61596	1.16508e-11	2.71058e-09
FRZB	ENSG00000162998	1.76118	3.38573	1.10067	4.04802	0.98416	1.38578	0.925351	7.32619	9.65755	13.188	7.90222	5.62884	8.61605	11.2518	10.5862	3.51164	5.65404	2.19516	2.42065e-11	5.27221e-09
FHL2	ENSG00000115641	1.41325	0.727627	0.909343	0.671032	0.934308	0.516365	0.49807	4.27073	4.35392	2.2126	2.01526	2.61346	3.61878	3.08382	2.6629	8.12879	10.1722	2.36941	3.06242e-11	6.486e-09
FBN1	ENSG00000166147	1.5662	1.51053	0.758618	1.09503	1.02675	0.824285	0.724656	3.76657	2.90808	3.89322	2.11092	3.10496	1.89314	2.80098	2.60169	3.5838	5.74976	1.63243	3.13735e-11	6.59918e-09
PODN	ENSG00000174348	3.32263	5.11139	2.32613	2.03478	2.81059	5.52476	3.47866	16.1079	9.34504	12.8418	8.79881	8.68339	7.09241	12.9027	10.4866	9.84296	18.3278	1.70035	3.18677e-11	6.65753e-09
SPP1	ENSG00000118785	0.152824	0.564581	3.13956	2.5252	0.542011	2.08187	0.571689	150.8	105.619	0.821793	2.50618	36.222	1880.2	14.8015	300.923	298.176	3.38364	6.89279	8.55544e-11	1.65244e-08
ROR2	ENSG00000169071	0.335316	0.378218	0.452388	0.497904	0.375552	0.876957	0.333328	2.75141	1.50778	1.05745	1.16958	1.1193	3.65116	1.1419	1.5642	3.61354	3.54137	2.11724	1.01679e-10	1.92751e-08
F8	ENSG00000185010	0.494643	0.936589	0.504808	0.722121	0.768292	0.899534	1.20739	2.43968	1.35213	1.72811	2.50517	3.60646	2.85559	1.66935	2.37275	4.77286	1.67787	1.61115	1.26692e-10	2.358e-08
COL5A2	ENSG00000204262	3.57876	3.75219	2.14906	1.65689	2.79426	3.07843	2.74807	11.2585	11.2897	9.19835	5.69771	6.54864	18.2946	10.6124	4.64724	20.0431	8.77322	1.89238	2.25602e-10	3.94588e-08
SLAMF6	ENSG00000162739	1.55005	2.24194	0.64955	1.03039	0.976527	1.75966	1.23899	4.2837	7.02585	7.30015	4.63627	2.646	3.48669	11.3806	9.50161	5.51927	3.05342	2.12781	2.37704e-10	4.10106e-08
FCMR	ENSG00000162894	2.93068	2.20077	1.37108	2.66831	1.07156	1.78951	0.898387	12.43	14.7003	4.26082	2.37609	8.87333	15.657	5.45417	14.7613	6.65653	6.58124	2.35373	4.68382e-10	7.57053e-08
PRCP	ENSG00000137509	3.33418	2.19463	1.77953	3.68474	3.70425	2.08714	1.09528	6.9997	8.88718	5.75109	4.9882	9.01347	11.2502	9.97069	13.3537	9.0175	5.49573	1.67043	5.18981e-10	8.34445e-08
RELN	ENSG00000189056	0.0280575	0.0312918	0.0619421	0.0373021	0.0916541	0.106832	0.0995763	0.300648	0.119227	0.153835	0.186653	0.163976	0.205347	0.190154	0.248889	0.362154	0.308781	1.76897	5.75927e-10	9.11687e-08
C1S	ENSG00000182326	11.3953	22.2259	11.2059	18.0147	13.8324	30.124	12.157	69.1128	34.3951	43.3262	36.2131	42.6465	76.0612	44.3909	45.7328	44.314	91.11	1.60006	9.04338e-10	1.38666e-07
GPR150	ENSG00000178015	0.120238	0.251435	0.031601	0	0.0801585	0.159873	0.0823797	3.31841	2.99263	0.353168	0.248027	1.52101	2.82518	0.677312	0.867342	0.879202	0.27964	3.74289	9.72718e-10	1.47882e-07
HS3ST2	ENSG00000122254	4.15296	3.71103	1.19406	7.99101	1.6521	8.21457	1.67175	66.8495	75.288	4.11324	15.9888	60.535	51.488	24.0519	95.7736	34.403	6.49944	3.3961	1.06965e-09	1.61024e-07
PAMR1	ENSG00000149090	0.358101	0.460822	0.771428	0.122074	0.522763	1.21977	0.264221	1.47944	1.54511	1.52968	2.50017	2.16277	3.25168	2.24592	1.80446	3.02425	3.46803	2.03023	1.19695e-09	1.76723e-07
COL1A1	ENSG00000108821	12.6796	11.5627	13.376	7.83519	19.5956	36.8593	8.56547	169.25	180.534	41.917	17.2357	44.4951	294.996	66.6879	75.5932	610.396	112.718	3.23892	1.26847e-09	1.86387e-07
MMP11	ENSG00000099953	0.0342642	0.0286604	0.0672396	0	0.0639596	0.11017	0.0328659	7.88446	8.09543	0.715333	0.593711	0.0687727	0.528509	2.18286	0.158988	0.533771	0.102639	4.72651	1.35399e-09	1.97067e-07
CD109	ENSG00000156535	0.953245	1.63657	0.68693	0.873531	0.598897	0.291872	0.508759	2.10618	2.14671	4.1025	4.68824	1.87212	3.22836	1.01008	1.32875	3.88508	2.01684	1.88753	1.94703e-09	2.65748e-07
CTSK	ENSG00000143387	8.68431	13.9279	7.68871	14.6374	6.87724	15.4437	8.32991	267.08	206.927	9.32513	18.7185	103.22	394.848	23.4058	121.467	83.8035	25.6689	3.53779	1.97883e-09	2.68145e-07
CPNE7	ENSG00000178773	1.30337	0.235239	0.849242	0.19892	0.141198	0.216626	0.122786	1.22877	3.89673	1.46629	1.99243	1.20909	1.21803	1.61323	1.85815	1.01865	0.841178	2.29804	2.01466e-09	2.71361e-07
CHST7	ENSG00000147119	1.47212	1.5446	1.41592	0.824068	1.28719	1.41606	0.936407	4.37537	3.81919	2.76944	1.75807	2.31439	2.63408	2.61598	2.37912	3.17265	2.54293	1.17379	2.09098e-09	2.80411e-07
TMEM117	ENSG00000139173	0.185601	0.222807	0.227637	0.195836	0.356076	0.331534	0.395614	1.08875	1.84903	0.494675	0.457299	1.27827	1.63102	0.762345	1.0976	1.04026	0.570743	1.89185	2.49613e-09	3.26197e-07
ADAMTS16	ENSG00000145536	0.0120997	0.0295192	0.0296804	0	0.033879	0.0358329	0.0812415	0.321768	0.606711	0.0733576	0.0842372	0.103571	0.428492	0.320559	0.239435	0.175027	0.330932	3.03772	3.22082e-09	4.05374e-07
PIK3IP1	ENSG00000100100	8.34322	10.6955	4.3161	6.58627	4.45467	3.54156	4.29197	13.5252	18.8636	15.3235	19.7053	16.0635	11.5837	17.7933	13.0273	11.9218	6.28905	1.3597	3.24937e-09	4.07028e-07
LIPA	ENSG00000107798	8.16324	10.9875	9.31217	24.642	12.9253	11.3082	5.00295	82.0425	192.77	15.2036	24.5284	135.67	126.693	77.5034	219.69	37.2981	21.6964	2.94652	3.75188e-09	4.55416e-07
LRRC15	ENSG00000172061	0.0238858	0.00416236	0.0256337	0	0.13376	0.0505262	0.00572774	1.34045	0.903344	0.195183	0.0554302	0.0705026	2.47654	0.474605	0.570454	0.872648	0.0661062	4.42028	1.19631e-08	1.25817e-06
GPNMB	ENSG00000136235	7.84326	14.0642	8.86734	18.2218	34.5729	19.0476	11.0134	121.513	301.342	13.1709	25.8348	148.002	217.903	100.566	243.027	67.3006	24.987	2.97269	1.22396e-08	1.2785e-06
PODNL1	ENSG00000132000	0.578691	0.640652	0.610601	0.775826	0.476566	0.561656	0.538749	2.94204	2.33612	1.1306	2.10656	1.22581	1.96228	1.41044	1.44013	2.55043	0.509847	1.58569	1.35739e-08	1.3849e-06
PLPP4	ENSG00000203805	0.0794854	0.0415536	0.048744	0	0.0185465	0.0336275	0.0190604	1.38326	0.793742	0.0733326	0.153714	0.222883	1.31359	0.355049	0.122035	0.353779	0.388207	3.95041	1.40016e-08	1.42381e-06
ANTXR2	ENSG00000163297	3.05295	2.74465	2.07288	3.28506	1.82241	1.79516	1.05545	4.91353	4.14406	5.85981	7.09685	6.51486	5.07963	4.8254	4.48786	3.40641	3.35328	1.20955	1.48274e-08	1.49549e-06
FCGR2B	ENSG00000072694	0.890625	0.877306	0.961524	0.47606	1.77697	1.72828	0.58316	6.00661	15.1202	1.80222	1.43013	6.55474	8.25959	5.89802	16.1612	4.55748	1.63921	2.67554	1.48526e-08	1.49549e-06
THY1	ENSG00000154096	1.31704	0.425635	1.5309	1.73962	4.54257	5.06541	0.499575	35.7124	18.7791	4.15026	1.10524	7.90568	28.5687	15.5614	10.237	54.9517	19.2427	3.22777	1.83718e-08	1.80304e-06
CLMP	ENSG00000166250	1.21088	1.61046	1.10104	2.69629	1.55233	1.58984	1.35504	4.07137	3.92711	3.5734	2.60545	3.45496	4.81387	2.40534	3.24328	4.13502	2.91844	1.14958	1.92983e-08	1.88143e-06
ITGBL1	ENSG00000198542	0.402158	0.344396	0.197297	0.709247	0.182311	0.077778	0.0716385	0.876237	1.91399	4.02225	3.00718	1.43122	0.325526	3.21756	1.05846	0.294064	1.07747	2.7602	2.11093e-08	2.03218e-06
STMN2	ENSG00000104435	0.0150171	0.0104676	0.0644641	0.0285214	0	0.0508257	0	1.24503	1.19969	0.554186	0	0.531904	0.189086	1.52663	0.491859	0.289636	0.127129	4.71866	2.20426e-08	2.10881e-06
CPXM1	ENSG00000088882	0.356039	0.361921	0.736894	0.478983	0.775369	2.46025	1.50833	13.1231	6.90908	1.75189	0.168307	3.68692	29.3732	1.35273	5.63838	30.7693	39.0768	3.61186	2.2691e-08	2.15074e-06
DPEP1	ENSG00000015413	0.583181	0.153568	0.103316	0.123068	0.120955	0.0986895	0.0745841	1.33799	1.83934	0.546579	0.434409	0.8645	1.29524	1.09389	4.89907	4.28765	0.337571	3.19959	2.34484e-08	2.18876e-06
FOLR2	ENSG00000165457	3.5821	6.53032	3.67142	3.23517	8.15947	11.2547	3.67619	52.939	58.1404	9.01976	7.09201	40.0597	35.5232	19.2456	71.3287	18.8795	13.3924	2.50811	2.85953e-08	2.59045e-06
TNFRSF8	ENSG00000120949	0.208761	0.165359	0.186213	0.108134	0.0885647	0.152552	0.0546112	0.601173	0.362905	0.580305	0.342546	0.515359	1.35164	0.502792	0.304325	1.4571	1.89705	2.37442	2.90045e-08	2.61841e-06
DFNA5	ENSG00000105928	0.25914	0.803119	0.503643	0.923777	0.57675	0.721894	0.577435	2.54449	4.66901	0.561184	0.721645	2.93719	3.84965	1.884	3.65624	2.52861	4.1539	2.07209	3.90942e-08	3.44007e-06
PDE1A	ENSG00000115252	0.230035	0.633558	0.154831	0.820516	0.466053	0.526953	0.263701	1.74655	1.84534	0.987937	1.06476	1.9674	1.83679	1.2963	1.32465	6.97972	4.76434	2.25477	4.07761e-08	3.56762e-06
RARRES1	ENSG00000118849	1.5546	1.01728	3.22	4.24813	1.46576	4.95288	2.64757	19.6161	37.5738	2.67618	6.51181	8.92447	32.1709	5.88374	16.6156	10.0378	49.3473	2.77089	4.39991e-08	3.8278e-06
GPC6	ENSG00000183098	0.389362	0.779805	0.349754	0.322881	0.46577	0.334092	0.473416	0.94364	0.703763	0.977201	1.71664	1.16545	2.48584	0.885238	1.95335	2.85172	1.3999	1.6714	4.48154e-08	3.86596e-06
SERPINE1	ENSG00000106366	67.238	8.11487	1.18647	3.69571	8.60327	4.55363	8.86299	128.835	213.521	81.9333	57.4505	57.4353	156.834	60.2318	22.5343	144	211.302	3.2545	4.59995e-08	3.95699e-06
WT1	ENSG00000184937	0	0	0	0.0163792	0.0402449	0.124049	0.0744481	0.782443	0.0439756	0.0136395	0.0533682	0.264732	2.70113	0.0850139	0.200078	2.48218	11.0241	5.90881	4.77794e-08	4.09807e-06
TRIM63	ENSG00000158022	0.0413568	0.0768734	0.00845395	0.052365	0.0128665	0.0349933	0.026446	1.57422	1.26533	0.0654094	0.142184	0.398766	0.314614	0.110416	0.291609	0.092037	0.188521	3.61879	5.33676e-08	4.47792e-06
CD8B	ENSG00000172116	1.40816	0.729529	0.828537	0.469838	0.870262	2.59229	0.930881	5.20926	5.28836	2.1569	2.91455	3.15662	5.39109	6.06141	31.3841	5.46292	4.86997	2.47838	5.55053e-08	4.63197e-06
TIMP2	ENSG00000035862	22.4736	39.0815	18.4852	29.2767	31.407	18.4562	14.8159	60.416	56.7639	48.8393	53.6939	50.2126	64.7971	50.4544	42.237	35.7246	52.5073	1.07852	5.64545e-08	4.69842e-06
TWIST1	ENSG00000122691	0.0523419	0.0486461	0.0641968	0.265096	0.130272	0.0738135	0.0167353	2.45634	1.49763	0.064387	0.0809777	0.32959	6.20614	0.128995	0.500024	9.39634	2.9654	4.37267	5.84959e-08	4.85516e-06
UNC5A	ENSG00000113763	0.0977145	0.0170278	0.0749036	0.0154655	0.0607998	0.117129	0.0781056	0.171961	0.200692	0.532318	0.369535	0.153824	0.217877	0.336137	0.205586	0.332227	0.307553	2.07388	5.88303e-08	4.85666e-06
SHOX2	ENSG00000168779	0.0281232	0.00980155	0.0172464	0	0.0262481	0.0416428	0.0134877	0.313449	0.292789	0.0222396	0.0688895	0.091311	0.741419	0.112627	0.225484	1.23086	0.0640983	3.78455	6.26985e-08	5.10735e-06
IL24	ENSG00000162892	1.0754	0.537215	0.439657	1.02124	0.250926	0.71278	0.532949	3.70094	4.61547	0.784277	0.600797	2.95202	5.20476	2.573	5.17337	3.36383	9.09226	2.41489	6.30729e-08	5.12425e-06
SLAMF7	ENSG00000026751	1.59261	0.895256	1.57075	0.836345	0.917884	2.01202	0.520937	4.74725	8.22711	4.05105	1.95296	3.9513	18.1588	7.94934	18.6948	4.22478	1.57239	2.49142	7.88483e-08	6.17712e-06
ISLR	ENSG00000129009	7.18437	9.95086	9.53636	6.20458	9.91553	16.3266	7.40069	40.8615	42.3569	18.4758	23.1064	21.3861	25.1862	30.404	25.4722	12.2154	18.3507	1.43317	8.40793e-08	6.51448e-06
COL5A1	ENSG00000130635	4.37158	3.69684	4.05335	2.81175	4.84939	6.93918	3.12284	17.7333	22.615	11.2209	6.2875	7.8038	16.7947	13.1428	6.46351	18.7589	8.83346	1.60453	8.63972e-08	6.63315e-06
PDGFD	ENSG00000170962	0.241125	0.683891	0.107077	0.552711	2.96444	0.386941	0.199383	4.92299	3.49081	1.53859	3.46887	3.84819	3.35673	1.72126	3.71053	17.9363	11.0294	2.90657	9.67133e-08	7.29746e-06
GZMB	ENSG00000100453	7.44098	5.27431	3.71526	6.58875	4.71595	6.27478	3.68922	10.9517	11.9427	12.1794	13.0675	8.99305	17.6267	22.7677	10.841	11.0769	8.54522	1.24705	9.80254e-08	7.3603e-06
ALPK2	ENSG00000198796	0.00376104	0.00262161	0.00691931	0.00714321	0	0.009547	0.0144302	0.117667	0.0447497	0.0118968	0.0155165	0.0244229	0.562362	0.0486621	0.256638	0.658436	0.0269411	4.25987	1.097e-07	8.09826e-06
FMO1	ENSG00000010932	0.22649	0.089233	0.175127	0.542382	0.284917	0.666576	0.151128	3.48135	1.24699	0.456853	0.198053	1.4475	6.9901	0.61885	1.5858	10.0954	3.83475	3.05209	1.17401e-07	8.60473e-06
CPD	ENSG00000108582	2.67754	2.13665	2.4734	1.74708	1.94427	1.31718	0.977355	3.54425	4.34668	3.89157	3.58921	3.7277	5.74003	3.15636	2.94915	3.14732	2.99327	1.03943	1.29454e-07	9.38004e-06
LOXL1	ENSG00000129038	2.5942	2.50167	3.62434	1.98194	4.05057	5.86718	1.72125	16.8197	18.0607	5.68655	4.37559	5.54427	14.8818	12.2218	10.5545	14.0569	8.00851	1.7827	1.29506e-07	9.38004e-06
CBLB	ENSG00000114423	2.39665	3.23255	1.60384	1.63298	1.76152	2.14448	2.59481	4.39577	4.67201	3.45726	3.89322	3.7581	5.22207	3.1858	3.75114	4.89356	5.32002	0.954622	1.35561e-07	9.77251e-06
GPR183	ENSG00000169508	10.0152	1.57073	2.11123	3.72503	3.05739	2.13619	1.74117	27.6288	38.9938	6.08294	3.49699	11.5412	37.9629	12.2125	31.9771	18.4496	8.66866	2.58526	1.423e-07	1.00692e-05
RUNX2	ENSG00000124813	0.34639	0.56137	0.47795	0.402955	0.343502	0.348046	0.419471	0.900835	1.20699	1.68234	1.06063	0.452423	1.54358	1.27783	0.842042	1.42932	0.465237	1.41941	1.49868e-07	1.05319e-05
DICER1	ENSG00000100697	2.70052	3.13128	2.33196	2.50971	2.40199	2.368	3.24343	3.92428	4.63434	4.82934	3.71077	4.52713	5.22903	3.52144	3.72877	4.53735	3.66183	0.666403	1.74379e-07	1.20612e-05
CXCR6	ENSG00000172215	1.11992	0.249278	0.340507	0.321734	0.307427	0.844079	0.306918	1.33231	2.55943	1.91017	0.902708	1.10558	2.36257	3.20648	5.78599	1.7872	1.71598	2.10823	1.93198e-07	1.31847e-05
TCN2	ENSG00000185339	3.91969	8.21243	4.27098	7.98399	5.07928	4.7874	2.33212	28.5428	33.2351	7.91238	12.0872	35.5471	20.4213	13.4539	31.6228	12.4229	5.95584	1.97296	2.03905e-07	1.37023e-05
CXCR4	ENSG00000121966	28.6602	12.8402	4.22521	5.72503	15.481	11.0388	18.6024	60.3011	106.701	35.3312	18.292	29.8366	68.743	77.4516	59.3226	66.8102	37.7736	2.02069	2.45378e-07	1.62404e-05
SLC16A6	ENSG00000108932	0.401782	0.596649	0.326736	0.315189	0.546187	0.598626	1.16453	4.2629	3.71156	0.709129	1.40534	3.29996	7.8772	1.679	1.29928	5.81839	0.602911	2.41211	2.54972e-07	1.67312e-05
FKBP7	ENSG00000079150	2.57966	2.344	1.79384	3.25902	2.88061	2.66021	1.9773	4.41366	4.01285	3.87353	3.68215	3.30405	4.60398	3.91667	4.36921	4.16897	3.98221	0.692787	2.8296e-07	1.82941e-05
ITGB5	ENSG00000082781	4.2034	8.4639	5.81673	4.45146	7.86685	3.68232	2.73892	15.7542	12.4378	9.96918	11.5336	12.1115	17.1415	10.4744	9.61459	9.46053	10.3937	1.18962	2.84796e-07	1.83356e-05
VCPIP1	ENSG00000175073	1.26298	1.04946	1.03706	1.05029	1.0822	0.878461	0.94793	1.42594	1.91023	1.45393	1.51973	1.43218	1.56387	1.50573	2.06687	1.46621	1.52641	0.61314	3.44995e-07	2.17107e-05
LOX	ENSG00000113083	2.10824	4.23679	1.95323	1.62628	1.65891	1.06482	0.92088	5.14981	4.04657	6.56614	6.96821	5.58712	3.62452	4.44831	2.62928	5.60124	13.5008	1.70612	3.44596e-07	2.17107e-05
CDS2	ENSG00000101290	3.15246	4.27215	2.75993	3.41001	2.99516	2.76076	2.26857	5.74315	7.88294	4.7233	6.07528	6.48091	7.61629	5.06978	6.38413	3.92484	3.74257	0.928433	3.72494e-07	2.30631e-05
GEM	ENSG00000164949	6.00103	7.64701	2.97365	6.99626	4.52575	2.31215	3.8417	17.7061	20.6623	6.20032	9.63644	12.581	42.2609	11.5954	12.769	31.9663	22.6185	1.8766	3.72214e-07	2.30631e-05
EPHA3	ENSG00000044524	0.143497	0.103728	0.0977765	0.262445	0.416671	0.139405	0.0713694	1.1764	1.37763	0.683661	0.24667	0.869071	0.585548	0.658171	0.456944	0.536182	0.456844	2.00374	3.85708e-07	2.35958e-05
CD84	ENSG00000066294	1.12677	1.78988	0.747395	0.98995	1.3092	5.8274	1.68735	10.048	19.7321	2.9944	1.71753	11.6948	14.6944	9.83012	14.9092	10.8348	2.63303	2.39528	4.07926e-07	2.47577e-05
DEPTOR	ENSG00000155792	0.662871	1.30128	0.589013	0.950649	0.820693	1.06452	1.01212	4.40164	3.48361	0.991333	0.802279	2.37983	3.30027	2.91719	3.30468	6.61321	4.80113	1.76173	4.12436e-07	2.49821e-05
CD48	ENSG00000117091	1.1159	0.634346	0.750757	0.864215	0.768484	1.26504	0.581942	3.27934	5.20223	1.94195	1.43587	2.93559	4.1777	3.75134	12.1831	1.39036	1.38279	2.07874	4.53568e-07	2.70993e-05
ACAN	ENSG00000157766	0.0357695	0.0203997	0.0239296	0.012352	0.0212448	0.00825428	0.00311907	0.0966478	0.127125	0.0994306	0.0704311	0.15357	0.138188	0.038066	0.037721	0.103725	0.0169404	2.41241	4.62131e-07	2.7504e-05
DPYS	ENSG00000147647	0.0557418	0.0453302	0.125339	0.0176447	0.208101	0.282989	0.106934	0.690305	0.300032	0.142036	0.105402	0.701997	1.49878	0.360606	0.633932	4.85173	4.10784	2.8994	4.94615e-07	2.90433e-05
SLC1A3	ENSG00000079215	1.24557	2.9835	0.552046	1.46241	0.951155	1.83956	4.44767	11.1415	20.3583	3.55491	4.77956	7.80084	19.1855	8.96132	8.71173	10.7349	1.82869	2.33346	4.9706e-07	2.91311e-05
VWF	ENSG00000110799	16.5797	7.31191	9.05584	5.18013	9.39544	4.9968	3.37576	22.7983	14.5722	38.2743	26.1696	25.4411	18.6218	27.4188	9.58266	42.4249	13.1419	1.67466	5.05719e-07	2.95259e-05
COL1A2	ENSG00000164692	21.4202	11.6441	12.9194	18.9917	25.0517	29.9077	9.71339	77.3626	62.6117	44.78	13.3828	47.6952	120.31	51.1811	50.4378	191.944	66.4645	1.86285	5.941e-07	3.41663e-05
SCG5	ENSG00000166922	0.0807613	0.0788119	0.148579	0	0.0150754	0.0956685	0.0154931	1.02331	0.52164	0.161793	0.0999561	0.400478	2.6058	0.189082	0.176346	1.56963	5.63784	3.87399	6.14989e-07	3.52604e-05
ATP11C	ENSG00000101974	0.986485	0.991379	0.866322	0.691229	0.817916	0.757709	0.56498	1.1274	1.11107	1.37339	1.39283	1.32584	1.57527	1.24804	1.34954	1.83302	1.63095	0.779475	6.3622e-07	3.60485e-05
TENM3	ENSG00000218336	0.0295981	0.0391992	0.0290414	0.0899434	0.0773492	0.127724	0.0227121	0.317156	0.148412	0.280872	0.0518964	0.143276	0.428584	0.0948267	0.288811	0.423755	0.792173	2.27047	7.17173e-07	4.0005e-05
KIAA1551	ENSG00000174718	2.62585	3.25145	2.41216	2.16922	3.36733	4.53395	4.13127	5.38914	6.19144	6.1029	4.7285	4.22818	5.27953	8.65804	7.3674	9.21684	5.41486	0.938919	7.44461e-07	4.14174e-05
SUGCT	ENSG00000175600	0.211059	0.242311	0.0989766	0.565916	0.1854	0.136564	0.16672	1.52455	1.79373	0.274901	0.40976	0.952784	0.859791	1.08619	1.03354	0.736782	0.40424	2.04739	7.95069e-07	4.39938e-05
HS6ST1	ENSG00000136720	4.87784	3.06217	5.60638	3.39499	4.1426	4.03116	1.83082	8.85075	10.3059	9.00051	7.7691	7.44478	8.29131	8.88996	8.24357	3.38807	8.14828	1.10205	8.21616e-07	4.51374e-05
FAM20C	ENSG00000177706	4.36004	3.74418	5.76576	2.51773	3.55442	6.13348	3.38832	23.1521	18.7358	5.01328	6.89554	12.1773	25.6405	8.4649	13.3906	11.6072	7.0208	1.65536	8.34341e-07	4.56731e-05
ADCYAP1	ENSG00000141433	0.0279661	0.00649787	0.00571669	0	0.0783047	0.126203	0.0089416	0.298939	1.04578	0.0540599	0.0096147	0.363204	0.271436	0.425017	0.267161	0.124474	2.49498	4.01113	8.71535e-07	4.72877e-05
FAM69A	ENSG00000154511	0.665571	1.53578	1.7593	0.632048	1.22097	1.23313	0.594381	3.15935	2.66246	1.95407	1.35518	2.53358	3.77483	2.98361	3.3044	3.81363	4.42387	1.39181	8.94682e-07	4.8458e-05
TMEM132E	ENSG00000181291	0.0146179	0.0203787	0.134465	0	0.020465	0.0123687	0.0140213	0.245817	0.323007	0.265874	0.101769	0.0992382	0.0575188	0.211649	0.104734	0.189766	0.0713939	2.58253	9.52876e-07	5.10695e-05
GZMK	ENSG00000113088	0.451852	0.0944882	0.0692739	0	0.126518	0.324977	0	1.37832	2.59211	0.524071	0.279622	0.480136	0.764521	2.42202	3.3145	0.938529	0.941587	3.13325	1.01405e-06	5.39715e-05
NOX4	ENSG00000086991	0.0872794	0.26363	0.0677966	0.143664	0.293257	0.270783	0.156273	1.41992	1.25111	0.518417	0.540117	0.487759	0.57696	1.20096	0.516152	1.04024	0.140196	2.06302	1.07645e-06	5.6898e-05
IGFBP3	ENSG00000146674	3.35226	12.4785	4.3209	2.37282	9.29937	4.45822	2.13619	30.0554	73.6453	6.48419	8.53171	13.6144	16.0607	62.1481	9.1445	63.6942	46.8788	2.58744	1.07123e-06	5.6898e-05
DIRAS1	ENSG00000176490	0.173026	0.0638507	0.174765	0.251299	0.0189988	0.396149	0.0585758	1.90261	1.8165	0.128779	0.141717	0.961344	1.7301	0.357438	1.0487	2.08385	3.80443	3.01264	1.0757e-06	5.6898e-05
SVEP1	ENSG00000165124	1.97974	1.81905	1.42101	1.60467	1.54912	2.15101	1.88696	4.03144	1.35537	8.18364	4.60715	3.7186	3.01958	4.31996	4.2079	6.34352	8.5003	1.43187	1.11647e-06	5.85106e-05
IGFBP7	ENSG00000163453	40.7266	107.186	66.9354	55.2554	61.3052	31.4588	27.6942	207.943	183.59	167.097	65.8605	155.45	126.972	185.486	87.5341	275.189	90.8014	1.5448	1.1163e-06	5.85106e-05
CLEC4E	ENSG00000166523	1.66954	2.70519	0.493956	2.8093	1.05249	1.75961	3.10448	9.54167	27.32	4.1538	5.00725	5.974	5.08259	9.19452	7.88464	5.07344	3.66216	2.05615	1.11593e-06	5.85106e-05
CCL4	ENSG00000275302	7.61076	1.56961	0.931312	1.29298	1.79213	2.54043	0.887406	11.9874	10.7556	4.60133	7.12954	9.40824	25.2214	12.2928	38.8662	5.30909	7.67291	2.42253	1.13591e-06	5.92255e-05
TREM2	ENSG00000095970	6.18707	11.7638	19.3881	23.9324	26.8472	18.9394	10.2224	132.862	256.194	7.63362	20.1963	117.298	221.425	107.134	215.688	39.2643	18.6052	2.7453	1.13399e-06	5.92255e-05
NOTCH2	ENSG00000134250	2.97416	3.90935	2.41675	1.27487	3.71363	2.93625	2.7232	3.85503	6.57477	7.15988	6.02838	5.77562	6.01833	5.09543	6.12434	4.47203	6.57183	1.01878	1.14825e-06	5.96654e-05
LPAR5	ENSG00000184574	0.446373	0.607106	0.554149	0.392874	0.467419	0.829077	0.208857	1.63495	2.12812	0.763375	0.819713	1.70316	1.64502	1.78427	2.57785	0.702632	1.21943	1.55101	1.23781e-06	6.3461e-05
SLC2A5	ENSG00000142583	0.185487	0.0812695	0.0584994	0.13085	0.108818	0.116589	0.0457501	1.4342	1.52686	0.153667	0.065592	0.200226	1.53478	0.225298	1.21144	1.14008	0.134593	2.90035	1.23615e-06	6.3461e-05
HTR2B	ENSG00000135914	0.0631707	0.0330246	0.0290543	0	0.0884385	0.0534507	0.0454445	0.531144	0.442918	0.09991	0.0732982	0.456823	0.546844	0.0583808	0.797445	0.445178	0.133695	2.90397	1.25151e-06	6.40565e-05
MFSD1	ENSG00000118855	4.22585	6.84036	5.98098	5.83479	9.76011	4.22265	3.7317	21.972	29.1249	6.81794	7.32647	20.9591	30.6008	14.2786	22.0844	17.5747	8.90211	1.61054	1.27343e-06	6.50699e-05
PCP4	ENSG00000183036	0.0962125	0	0.0983364	0	0.179596	0.162817	0.061524	4.08871	3.37976	0.202891	0.165388	0.132527	2.24624	5.73023	0.415793	0	2.65234	4.46605	1.30176e-06	6.64071e-05
ZFYVE28	ENSG00000159733	1.42633	1.87283	1.65446	0.972994	0.529743	1.10707	0.972181	2.43876	2.85666	2.66779	2.51838	1.63398	1.51113	1.86884	1.7202	1.77165	1.05603	0.812798	1.31401e-06	6.68101e-05
SDC2	ENSG00000169439	7.05341	7.48382	6.13814	6.59418	9.61927	3.73834	3.54779	16.8134	11.9425	11.0484	12.0253	15.6306	18.7446	9.76102	11.168	15.4939	10.5511	1.08844	1.31401e-06	6.68101e-05
SULF2	ENSG00000196562	1.16156	1.19964	1.3691	1.86205	0.920011	1.90706	0.945504	5.81782	4.46043	1.83993	1.18154	2.88752	7.40513	5.47907	3.05407	15.4783	10.156	1.91441	1.35467e-06	6.85369e-05
GPRC5B	ENSG00000167191	0.37242	0.815865	0.711255	0.293034	0.744836	0.490681	0.255158	1.09857	0.963094	1.31547	1.63796	2.20479	1.03834	1.32756	1.82607	1.40501	4.17827	1.61741	1.36431e-06	6.89112e-05
B2M	ENSG00000166710	341.323	216.721	219.971	256.382	256.063	102.114	65.4977	462.91	878.991	462.741	384.705	466.83	677.53	667.953	1034.33	375.771	394.151	1.53965	1.462e-06	7.27684e-05
IFITM1	ENSG00000185885	16.2901	6.57028	11.6011	11.1032	7.29547	12.9221	4.44187	35.3723	21.4087	20.7776	15.4296	15.3942	66.2955	27.2971	30.0527	44.8041	38.7966	1.59051	1.54365e-06	7.61132e-05
ITGA11	ENSG00000137809	0.133863	0.496127	0.148164	0.452672	0.347388	0.627104	0.200429	3.22272	4.17606	1.03448	0.641498	0.738194	1.44143	2.28315	0.73074	0.794408	0.805804	2.14564	1.65388e-06	8.06751e-05
CFHR1	ENSG00000244414	0.0161449	0	0	0.0306634	0.828767	1.29777	0.418123	0.0757661	0	0.00851152	0.0249776	4.24123	2.68085	2.46689	1.98299	6.61102	9.19937	2.5296	1.68248e-06	8.16255e-05
FBLN2	ENSG00000163520	1.5627	3.30892	2.46812	0.951994	2.10521	5.67569	1.15248	22.1621	10.2928	4.67107	2.20097	8.92051	8.41129	7.57529	10.5174	10.8049	10.7139	1.96248	1.69369e-06	8.19106e-05
FZD7	ENSG00000155760	1.93023	1.85801	1.54446	2.54876	2.71947	3.42201	1.86028	4.56512	2.92157	8.1312	3.10475	3.55951	5.12128	5.27801	4.39038	7.29573	5.36307	1.12227	1.84713e-06	8.8083e-05
FCRL5	ENSG00000143297	0.142807	0.0736616	0.106842	0	0.0426514	0.140167	0.0438332	0.393169	0.626257	0.796538	0.0220935	0.256282	0.476507	1.03647	1.48312	2.42381	0.184132	3.13706	1.89507e-06	9.02287e-05
RGS1	ENSG00000090104	8.51219	0.40837	0.903472	4.189	3.0476	0.85292	2.64447	13.0999	60.9203	8.34383	3.09235	4.45538	59.4687	16.5988	18.8596	22.8547	11.2153	2.93316	1.9152e-06	9.0765e-05
LUM	ENSG00000139329	42.0857	28.5054	28.3977	70.1447	68.3131	50.1174	5.16902	200.989	200.705	153.758	106.644	111.699	320.063	165.488	181.43	55.6775	118.555	1.94596	1.93675e-06	9.15094e-05
CPNE5	ENSG00000124772	0.678027	0.246072	0.388306	0.319278	0.339946	0.549993	0.370865	1.2973	1.743	1.29097	0.271634	0.572274	1.04953	1.68479	3.11625	3.95309	1.97777	1.91953	2.17116e-06	0.000101025
COL8A1	ENSG00000144810	3.05012	7.19814	3.66233	3.06477	9.61706	8.19221	3.44278	18.0972	18.2833	9.336	11.4403	14.2355	12.5891	20.9851	7.99324	11.7242	28.0234	1.47362	2.2441e-06	0.00010379
SCG2	ENSG00000171951	0.391361	0.181864	0.312	0.123883	0.146107	0.143495	0.212721	1.01014	0.476737	1.14854	0.699656	0.693098	1.93005	0.940385	0.418377	11.3223	0.849514	2.84547	2.46847e-06	0.000113144
CHI3L1	ENSG00000133048	6.276	4.90425	10.8377	6.28606	3.68162	19.7266	2.68549	109.613	111.108	5.99733	6.22077	10.359	127.775	53.9101	126.543	39.1288	10.0581	2.93994	2.62825e-06	0.000119753
DUSP1	ENSG00000120129	199.505	80.5166	76.6869	99.1995	140.637	102.866	163.289	311.7	237.982	335.902	333.74	115.928	358.138	228.118	267.57	371.057	537.622	1.32225	2.68653e-06	0.000122046
RNASE6	ENSG00000169413	10.3302	17.1976	9.32815	10.5401	9.73507	14.285	10.1972	41.9414	49.7213	15.4392	8.37879	41.0496	49.5925	41.8128	59.8587	34.9922	16.6107	1.57298	3.06309e-06	0.000137727
SGK1	ENSG00000118515	35.4774	8.8708	2.68635	3.85651	3.69753	8.85179	5.26414	26.8101	40.949	47.6928	36.8768	27.18	39.5577	20.4301	28.8519	23.413	99.9894	2.17425	3.09392e-06	0.00013891
ANKH	ENSG00000154122	3.26138	2.90594	1.85388	3.70165	2.18164	1.57452	1.61268	6.14355	5.46583	3.57646	3.61125	5.51956	5.78574	3.89207	6.79214	4.87499	3.79054	1.04628	3.11175e-06	0.000139506
CHST15	ENSG00000182022	1.94291	1.88621	2.99696	4.07042	1.98512	1.45621	1.38085	4.46157	5.61602	4.79051	4.43205	3.61022	6.59729	4.04134	5.62435	9.58309	3.67585	1.23561	3.35921e-06	0.000149077
VCAM1	ENSG00000162692	1.11999	0.0940091	0.0539395	0.22274	0.191551	0.516004	0.084368	2.33905	1.77912	0.763573	0.278205	1.31887	6.41895	2.27607	4.96955	4.00188	30.8117	3.34229	3.37541e-06	0.00014958
CCL5	ENSG00000271503	42.4847	28.8778	31.6354	50.6148	31.2882	78.386	19.7341	109.045	162.888	59.6737	54.5855	65.2552	145.459	220.476	430.125	118.754	127.911	1.74844	3.45215e-06	0.00015254
C1orf54	ENSG00000118292	4.38457	2.70852	2.4151	4.18866	3.96972	4.06536	2.14059	9.44618	11.2682	5.5089	2.91101	7.71855	13.2854	8.20128	11.6987	11.5689	5.59078	1.31269	3.4807e-06	0.000153581
KLRG1	ENSG00000139187	0.259406	0.161784	0.133962	0.259306	0.369538	0.542953	0.301203	0.555287	0.905055	0.338295	0.26755	0.531944	0.795084	1.43842	1.91914	1.07356	0.986879	1.48729	3.66875e-06	0.000160039
BHLHE22	ENSG00000180828	0.434952	0.204647	0.213386	0	0.355209	0.717652	0.427632	1.92211	1.28455	0.779637	0.689734	0.75746	2.37037	1.07863	1.33557	3.37172	0.835561	2.06038	3.9397e-06	0.000169689
CHST11	ENSG00000171310	3.80274	3.698	3.6756	2.59425	3.5339	3.38404	1.33114	7.69642	9.80697	4.77865	5.12524	4.92518	11.2266	6.85038	8.84331	4.9974	5.32983	1.1702	4.01735e-06	0.000172549
NFAM1	ENSG00000235568	1.23783	1.82766	0.886235	1.03072	1.41141	2.00187	1.45052	7.3018	13.0956	2.3853	2.16661	7.15254	4.51555	4.94784	8.14274	1.97671	1.18728	1.90722	4.20378e-06	0.000180304
SLC28A3	ENSG00000197506	0.070058	0.229517	0.201925	0.133059	0.15039	0.46237	0.0806387	2.02196	2.5007	0.0554014	0.198708	0.314316	2.43137	0.138125	0.994339	2.66086	11.7294	3.36547	4.36896e-06	0.000186608
HTRA1	ENSG00000166033	10.4571	17.552	11.8097	20.1149	16.9119	15.8415	5.72931	55.9702	29.7471	19.9435	20.8373	34.6683	91.9578	27.4205	28.0167	72.8678	87.9588	1.61736	4.62208e-06	0.000196055
PGRMC2	ENSG00000164040	9.02477	9.93038	9.3055	7.36878	9.23175	6.72785	5.23654	14.3513	10.9282	10.2513	13.1713	13.4661	13.7095	12.6938	12.5674	12.8206	16.5872	0.696194	4.64271e-06	0.000196388
OLFML2B	ENSG00000162745	2.28506	3.80097	3.75804	2.22915	3.12151	4.01632	0.97635	11.349	8.29768	6.63666	6.17052	5.18117	22.3148	9.18312	3.7776	16.9894	5.67481	1.7035	4.80229e-06	0.000202025
IGLL5	ENSG00000254709	0.770517	0.0926008	0.195524	0	0.123991	0.382183	0.0764557	1.74563	1.01613	12.2144	0.0411055	0.658763	1.00365	1.4733	2.1756	5.22305	0.346042	3.51852	5.006e-06	0.00021002
SPARC	ENSG00000113140	97.8206	81.7016	44.4271	89.8606	103.73	33.7898	26.3957	143.614	170.545	196.238	115.488	193.174	145.787	227.921	104.57	254.943	197.581	1.35981	5.04661e-06	0.000211435
SOX17	ENSG00000164736	4.72534	3.51547	1.65323	2.84773	0.692642	1.16616	1.08954	6.36123	4.55655	13.6216	9.04445	3.02198	2.77709	9.7512	1.34349	5.96578	9.62593	1.80993	5.91159e-06	0.000242707
HAVCR1	ENSG00000113249	0.0329803	0.0344831	0.0707876	0	0.0307815	0.111623	0.0316344	0.386932	0.61664	0.14779	0.110551	0.175224	0.480155	0.193038	0.180036	0.501537	0.0644304	2.58039	6.15151e-06	0.000249971
RGS20	ENSG00000147509	0.0555613	0.0774574	0.0954036	0	0.0414856	0.0376097	0.0532939	1.18203	1.47327	0.03515	0.040114	0.295196	3.49798	0.0410788	0.250225	0.164864	0.101308	3.80482	6.31114e-06	0.00025502
CD8A	ENSG00000153563	3.88475	0.959312	1.59818	3.31833	1.34827	1.94908	0.35577	5.8784	7.38286	4.80617	5.72819	4.05648	6.79796	8.58761	31.2302	7.02338	5.39638	2.1054	6.39982e-06	0.000258264
CLNK	ENSG00000109684	0.0685859	0.0717111	0.073605	0.0542762	0.0960198	0.13541	0.0328935	0.183284	0.461457	0.250094	0.0589493	0.212564	0.215899	0.507084	0.549903	0.258629	0.152599	1.84467	6.54731e-06	0.000263523
CYTIP	ENSG00000115165	5.49439	2.23587	2.10667	4.81478	3.89192	2.49521	3.28517	11.7754	30.5234	5.60776	3.23364	6.04722	17.6294	13.885	12.0241	13.8777	4.89188	1.79175	7.243e-06	0.000287721
SH3PXD2B	ENSG00000174705	3.08592	5.67821	2.11058	2.4829	1.81775	2.83684	4.46984	11.8283	10.4377	8.39464	5.42086	5.28403	13.0349	5.39156	3.32545	10.9577	7.51122	1.36932	7.39607e-06	0.000292059
THEMIS	ENSG00000172673	0.246951	0.0975435	0.0757206	0.156342	0.169023	0.201988	0	0.289727	0.608643	0.807186	0.483937	0.223534	0.36277	0.806398	1.55028	0.69002	0.412757	2.18996	7.40721e-06	0.000292059
NLGN4X	ENSG00000146938	0.257411	0.0498409	0.0818514	0	0.0133472	0.0282338	0.0182894	0.123037	0.0688711	0.540312	0.474445	0.312358	0.937841	0.182091	0.133362	2.24191	0.322836	3.27535	7.51367e-06	0.000295448
STEAP1	ENSG00000164647	0.261935	0.928116	1.21811	1.28517	0.876022	1.42213	0.251245	7.63146	1.63248	0.966637	1.17069	3.53068	9.99747	1.61383	5.48117	5.1977	13.7879	2.30484	7.54591e-06	0.000296336
MS4A6E	ENSG00000166926	0	0.233911	0.061737	0	0	0.113576	0.289693	20.5251	0.655952	0.0353828	0.380722	0.990505	40.6428	0.0413508	0.160288	7.44313	0.174822	6.06169	7.78779e-06	0.000304279
ADAM12	ENSG00000148848	0.0755454	0.0852566	0.291203	0.0683241	0.0872964	0.270905	0.0483082	1.20145	1.22905	0.225687	0.140993	0.148656	4.62872	0.755799	0.694686	1.19286	0.171012	2.84937	7.85469e-06	0.000306502
MEI1	ENSG00000167077	0.947104	0.453869	0.617107	0.537142	0.429702	0.57877	0.346978	1.60501	2.25265	2.42373	0.407016	0.764887	1.30951	3.76861	2.0106	2.41022	0.805207	1.6953	8.04751e-06	0.000313628
CDH11	ENSG00000140937	1.83965	1.93457	1.94258	3.88165	3.33009	2.24517	1.08316	4.72508	6.04663	5.89741	6.26637	4.57249	5.4259	4.53867	5.66335	3.29175	3.03466	1.09401	8.46597e-06	0.000328685
SMAP2	ENSG00000084070	23.0054	21.6126	16.6001	15.9189	12.3542	11.2248	17.8688	41.9622	71.5567	27.8772	17.501	30.443	33.1722	38.6581	33.0024	42.2838	19.4787	1.12553	8.74101e-06	0.000338507
XCR1	ENSG00000173578	0.144429	0.0320324	0.0523369	0.0249371	0.11029	0.0611028	0	0.169446	0.323603	0.796032	0.0372407	0.139518	0.459807	0.9667	0.694346	0.511345	0.145353	2.75142	9.00942e-06	0.000347151
CD3G	ENSG00000160654	0.591789	0.457621	0.493333	0.333677	0.604115	1.15794	0.452336	1.20779	1.45383	1.91581	0.982311	0.75329	1.12791	3.11629	5.36945	1.97548	1.21031	1.62352	9.24795e-06	0.000353891
MERTK	ENSG00000153208	1.91691	5.70239	1.99933	1.26135	1.92294	3.79946	3.85833	9.76318	16.5799	9.42948	5.59656	5.88082	8.83742	8.03944	4.34119	9.36048	3.73996	1.47756	9.49275e-06	0.000362246
PTGDS	ENSG00000107317	130.396	115.876	84.4926	111.165	77.9329	133.012	84.2844	398.867	289.626	213.593	88.3676	184.817	259.289	253.167	247.684	133.376	213.654	1.13323	9.56209e-06	0.000364332
SIRPG	ENSG00000089012	0.316417	0.385974	0.203743	0.570912	0.177193	0.602393	0.303504	1.55915	3.34798	1.21774	0.252922	0.336224	1.03339	2.80728	3.56252	2.04208	0.628455	2.19302	9.69089e-06	0.000367871
MYO1E	ENSG00000157483	1.60096	2.32691	3.45175	1.76816	2.19952	1.53919	1.53562	7.76902	10.7789	2.77643	2.98706	4.24258	8.90204	4.07031	3.66269	5.0943	2.31338	1.39877	9.7626e-06	0.000369679
LILRB4	ENSG00000186818	1.02577	2.22707	0.859356	2.40598	1.98277	3.70414	1.07531	9.35143	23.838	1.47755	1.78931	10.0229	15.867	5.94351	13.8115	8.54902	1.55132	2.28089	9.84335e-06	0.00037182
WISP1	ENSG00000104415	0.645922	0.283006	0.0961978	0.157728	0.318653	0.413805	0.407141	1.08258	1.64686	1.6394	0.328342	0.348625	4.21177	0.801613	0.742981	5.03795	1.8207	2.28502	9.86444e-06	0.000372159
KCNE4	ENSG00000152049	0.26663	0.551563	0.31647	0.408387	0.264908	0.41482	0.0412498	1.29835	1.88591	1.23335	0.283871	0.817464	1.98321	1.21882	0.492992	6.55256	1.52346	2.32884	1.00281e-05	0.000377869
MMP2	ENSG00000087245	25.1521	37.7407	18.9299	20.5531	22.8779	71.8708	19.6426	169.759	98.9729	49.4997	43.3883	96.487	231.335	64.8883	63.1264	104.78	63.985	1.65328	1.01233e-05	0.000379592
HHIPL1	ENSG00000182218	0.135798	0.107278	0.163779	0.0601803	0.0929454	0.153204	0.0868372	0.552311	0.311609	0.403301	0.114383	0.187053	0.498717	0.206379	0.194592	0.26863	0.512902	1.51249	1.04693e-05	0.000390185
SMOC2	ENSG00000112562	1.83862	8.54194	1.62385	1.72095	0.591169	1.23564	1.29104	9.80501	5.71205	5.72311	5.5756	6.51236	5.93309	8.13559	7.47957	25.4836	30.6373	2.27048	1.09186e-05	0.00040316
SDS	ENSG00000135094	2.50157	0.353676	0.130252	2.08423	0.17621	0.758801	0.260321	5.8144	20.147	0.311042	1.40567	6.18565	9.62036	4.51473	11.4415	1.31299	3.62688	2.97616	1.11203e-05	0.000408497
COL11A1	ENSG00000060718	0.0342667	0.382167	0.0288941	0.0162704	0.0919486	0.0108728	0.0123256	2.35854	1.26318	0.115166	0.130326	0.0202287	0.957317	0.35891	0.113988	2.68176	0.125519	3.6391	1.13047e-05	0.000414778
MFAP2	ENSG00000117122	2.00776	1.95081	2.78336	1.2942	6.15546	5.5289	1.28388	6.21481	11.5514	6.00447	2.78615	5.27253	14.316	15.3165	6.80854	10.6152	12.6704	1.55664	1.14763e-05	0.000420069
SLC9B2	ENSG00000164038	0.620434	0.345056	0.234763	0.438754	0.492824	0.614325	0.297557	0.934404	0.903125	0.744652	0.629701	0.98579	3.02305	0.821453	0.792673	1.52762	2.19636	1.39019	1.15309e-05	0.000421565
CD248	ENSG00000174807	4.1738	1.75912	4.46435	2.02787	7.97223	5.5027	3.43154	27.8189	14.2713	6.93019	3.06058	10.6579	20.428	6.21102	14.9593	23.463	13.8337	1.74786	1.17074e-05	0.000427507
PLBD2	ENSG00000151176	5.19243	8.71935	8.43201	5.9555	8.9561	12.0221	4.57303	24.2039	25.7152	10.2991	11.1873	17.2809	27.6485	14.9529	14.9271	16.948	11.1408	1.17696	1.18158e-05	0.000430955
CST2	ENSG00000170369	0.569043	1.09078	0.203562	0.540382	0.486845	0.240743	0.136455	12.017	22.4075	2.04998	0.366817	3.72316	0.335862	10.4011	0.129431	0.140708	1.17344	3.46974	1.18845e-05	0.000432396
PDGFRA	ENSG00000134853	3.36407	6.60283	1.65621	3.57882	2.26214	2.84336	2.7758	8.54355	4.46356	12.4569	22.7616	7.17125	7.42879	8.6971	3.80014	5.82376	4.43833	1.39954	1.22833e-05	0.000443789
SYT11	ENSG00000132718	1.27937	1.55235	0.946462	0.398549	1.54787	0.561304	0.590854	1.94836	1.20236	4.54648	4.18202	4.07996	1.76326	2.53989	2.80835	2.0839	1.45466	1.48242	1.24649e-05	0.000449294
TNFRSF1B	ENSG00000028137	15.2863	7.99637	7.61263	6.08204	11.3926	12.7669	6.72145	25.3415	22.637	19.2311	13.7117	20.5612	21.9398	22.6315	30.4633	20.681	9.87474	1.09084	1.25843e-05	0.000451874
FAP	ENSG00000078098	0.106365	0.0564887	0.0279549	0.298214	0.222184	0.304283	0.0242916	0.515007	0.662912	0.443263	0.35001	0.379735	1.25559	0.608526	0.273037	2.04773	0.300149	2.20237	1.26101e-05	0.000451874
CGREF1	ENSG00000138028	0.105384	0.0612142	0.053855	0.0333585	0.0819645	0.237782	0.0758121	1.09214	0.261224	0.106486	0.11775	0.31624	0.684198	0.189375	0.215729	0.612369	1.01795	2.27931	1.25777e-05	0.000451874
SYNGR1	ENSG00000100321	1.02539	1.09523	1.3859	0.465072	0.857038	1.08776	0.508898	1.8913	2.25884	2.17846	1.93627	1.13836	2.03141	1.28238	1.84146	1.00663	1.60788	0.947367	1.26716e-05	0.000453548
SLC18B1	ENSG00000146409	3.13486	4.38039	5.2244	3.11479	2.7904	5.32957	4.1206	14.3029	24.8415	3.32067	3.37548	16.8525	17.1321	8.5037	16.3107	10.3785	8.05227	1.60434	1.28121e-05	0.000456939
CREB3L2	ENSG00000182158	3.91514	3.27764	2.94301	3.42664	4.71644	2.31207	2.81846	4.21133	6.24997	7.22841	5.12042	4.70347	5.51417	6.15729	4.30199	6.68887	6.8417	0.771911	1.28702e-05	0.000457459
MXRA5	ENSG00000101825	1.74943	0.310538	1.68365	1.35519	1.45701	1.28717	0.270987	6.88688	5.39001	3.30727	0.739673	1.31285	10.3726	3.38754	5.71167	14.3505	5.18668	2.20572	1.28615e-05	0.000457459
CMKLR1	ENSG00000174600	2.44989	3.05905	3.1615	2.23769	2.58327	4.04563	2.59506	6.8553	6.59594	3.26014	5.78978	7.84211	4.64577	8.38053	7.49076	6.05323	2.69548	1.03727	1.2925e-05	0.000458728
TMIGD3	ENSG00000121933	0.450565	2.00351	0.647892	0.973776	0.348021	2.07709	1.72871	12.8204	2.37676	0.556981	1.08165	16.069	25.7253	3.20677	7.64378	34.5414	1.54798	2.78581	1.29795e-05	0.000459218
WDR7	ENSG00000091157	0.576331	0.523034	0.505893	0.703981	0.548453	0.441755	0.366373	0.867963	1.10831	0.691085	0.745945	0.92595	1.08141	0.767268	1.00861	0.75614	0.644645	0.730079	1.30159e-05	0.000459976
ENG	ENSG00000106991	54.1565	33.9042	47.2353	29.5493	32.1464	38.9668	19.9208	98.0065	68.4417	78.7008	97.8562	74.7268	53.7919	68.7662	32.8701	64.1058	34.4449	0.928694	1.36684e-05	0.000479173
TMEM119	ENSG00000183160	5.39452	3.79123	12.2573	13.7946	9.44684	10.1736	8.96179	27.8474	22.2616	24.2881	15.3437	21.3923	21.244	20.5107	16.1129	44.3242	10.7415	1.29181	1.42913e-05	0.000498168
MYH2	ENSG00000125414	0.00535563	0.00373311	0	0.0203435	0.0299914	0.00906314	0	0.0293222	0.022758	0.395285	0.0552377	0.221312	0.0337175	0.395964	0.0182723	0.00794575	0.0802145	3.83633	1.49532e-05	0.000518885
C1R	ENSG00000159403	14.4458	31.4722	16.1069	13.6944	19.1325	47.6381	16.1656	84.5301	35.7949	39.5558	34.5038	49.9855	78.3626	47.3874	50.0457	54.0535	116.493	1.33638	1.49847e-05	0.000519391
IGFL2	ENSG00000204866	0.0292418	0	0.00896621	0	0	0.0123712	0.0420727	0.857677	1.0065	0.00770809	0.0452398	0.043156	0.0460245	0.180164	0.0199535	0.151844	0.599832	4.34755	1.53506e-05	0.000528916
HS2ST1	ENSG00000153936	1.61381	1.32125	1.10678	1.93152	1.66218	0.739306	0.696119	2.50953	2.84451	1.66635	1.76542	2.77349	3.78748	2.42984	3.22214	3.07432	3.74659	1.05941	1.61268e-05	0.000549671
MEDAG	ENSG00000102802	1.49412	0.697782	0.274878	0.737808	0.627526	1.55499	0.687908	12.773	2.6666	0.425354	0.678051	8.14109	18.7425	0.736441	3.58873	23.2976	189.087	3.89423	1.62393e-05	0.000552893
FNDC1	ENSG00000164694	0.377785	0.17315	0.558558	0.668368	0.231845	0.0350307	0.0347475	1.951	2.54216	0.873058	0.208166	0.565183	1.86934	2.5476	0.307223	1.60085	2.57809	2.50553	1.70358e-05	0.000574913
CEMIP	ENSG00000103888	1.65693	0.583964	0.376757	0.512704	0.199823	0.318989	0.178574	2.40262	0.395556	2.74326	2.06178	1.24465	2.88625	2.1851	0.647884	1.89894	0.551619	1.92847	1.70992e-05	0.000576419
NHSL2	ENSG00000204131	0.551031	0.777963	0.551726	0.669794	0.570397	0.72056	0.620798	0.750701	1.15118	1.42187	1.11599	1.08825	0.805785	0.898748	0.816264	1.51762	1.1861	0.758158	1.7433e-05	0.000584863
RET	ENSG00000165731	0.0319505	0.0296945	0.0522493	0.0202275	0.0298203	0.09462	0.020431	0.170765	0.126718	0.162827	0.0961145	0.0691584	0.331061	0.137797	0.0872069	0.201461	0.0693538	1.80817	1.7445e-05	0.000584863
GPX7	ENSG00000116157	1.69905	3.23128	2.09673	1.23501	1.89901	3.28346	1.66995	3.4125	5.95419	4.04739	3.92666	3.60339	4.02779	4.97561	3.87886	6.5353	3.16902	1.00159	1.78964e-05	0.000596741
MYO7A	ENSG00000137474	0.325159	0.733568	0.139367	0.14609	0.107687	0.627173	0.281707	2.40376	2.23155	0.715183	0.503051	0.947375	1.54634	0.771187	1.74876	1.53283	0.35746	1.94005	1.79802e-05	0.000598884
CXCL12	ENSG00000107562	5.70841	1.91627	4.92526	8.33642	5.05544	7.96121	1.79156	17.3297	7.92697	15.9889	6.45351	11.2432	14.5518	13.1835	16.8075	31.7593	13.5808	1.4879	1.82896e-05	0.00060656
MS4A4A	ENSG00000110079	4.04486	9.03998	3.72074	4.05602	12.7644	6.35434	7.46114	37.7318	33.4026	5.56223	8.55521	22.4755	51.0419	19.1352	23.0937	32.8799	6.41005	1.8079	1.86561e-05	0.000616051
SPTLC2	ENSG00000100596	1.98243	2.2607	2.65744	1.56943	2.90393	2.69171	1.23171	3.51377	3.37952	3.83895	3.40311	3.68951	4.33836	3.79569	3.0946	4.642	3.55708	0.758662	1.97241e-05	0.000643023
ATP6AP2	ENSG00000182220	15.0814	18.0941	18.3028	17.0972	24.4978	9.47152	8.85942	37.997	53.2141	19.7173	21.0788	47.8275	59.2451	35.7918	48.2848	27.427	23.4394	1.21851	2.002e-05	0.000650599
TNFRSF11B	ENSG00000164761	0.50188	0.218645	0.407802	0.714902	0.690917	0.244177	0.132384	0.637883	0.245257	2.92371	0.970567	2.01467	1.51073	1.53062	1.27567	1.68466	3.62775	1.90463	2.01517e-05	0.000652805
PLXNC1	ENSG00000136040	1.0691	0.687692	0.981228	1.39682	0.89067	1.21422	0.832762	1.866	4.4942	2.01997	1.27657	2.39953	4.56809	3.58743	4.33544	1.24815	1.12373	1.39028	2.05075e-05	0.000661482
PMFBP1	ENSG00000118557	0.0373963	0.0782005	0.171998	0.165726	0.0523545	0.152937	0.334788	0.999353	2.45252	0.161007	0.192851	0.356898	0.922125	0.433929	0.782543	0.781372	0.202937	2.34142	2.05273e-05	0.000661482
PTGER2	ENSG00000125384	2.02237	1.46967	1.71518	1.11689	0.856753	0.910208	0.756674	2.29976	5.65605	2.92634	1.51632	2.32	3.74744	2.38599	1.93785	2.03221	1.27027	1.16415	2.06502e-05	0.000663357
DLG2	ENSG00000150672	0.18078	0.130622	0.125734	0.138177	0.207822	0.242503	0.200893	0.381081	0.224839	0.216183	0.299011	0.309749	1.05833	0.248571	0.412193	0.516794	0.836988	1.22031	2.16098e-05	0.000689135
SFT2D2	ENSG00000213064	2.70904	3.109	2.53363	1.79511	2.88836	2.38581	2.20128	3.47622	4.62616	3.37633	3.33693	3.75828	4.229	3.73937	4.89852	3.27585	3.47473	0.601518	2.26895e-05	0.000718344
CILP2	ENSG00000160161	0.691509	0.0170122	0.039912	0.0154513	0.015186	0.0344181	0.039017	0.979914	1.2307	0.193003	0.197184	0.0960517	1.4213	0.686694	0.477409	1.4846	0.33376	3.11925	2.32281e-05	0.000728637
FLRT2	ENSG00000185070	0.101637	0.181365	0.100349	0.194966	0.263713	0.230476	0.115037	0.662194	0.433621	0.19772	0.208084	0.383998	0.807046	0.308719	0.380749	1.43855	4.37093	2.08799	2.33597e-05	0.000730172
CD300LB	ENSG00000178789	0.365136	0.218157	0.295891	0.69349	0.839808	0.419293	0.137592	2.16232	3.45784	0.48812	0.464024	1.72441	2.28853	0.851659	3.29239	1.40268	0.602934	1.9848	2.34837e-05	0.000732166
SLC36A1	ENSG00000123643	0.691113	1.11224	0.420705	0.569439	0.796808	1.35014	1.29657	1.89988	2.74676	1.35828	1.92878	2.59791	2.2875	1.89108	1.66443	2.28442	0.939816	1.13477	2.35999e-05	0.000733904
PRSS23	ENSG00000150687	2.87998	3.62695	3.10187	2.00523	2.49032	0.662964	0.876323	5.03752	3.98509	8.54051	4.57416	4.48252	4.30433	6.14891	2.28514	5.79208	11.3512	1.47234	2.4047e-05	0.000746685
ATL3	ENSG00000184743	4.8165	8.17857	4.42768	5.43373	4.84821	3.05259	3.75146	8.25354	8.37325	6.93862	7.4997	8.03407	7.23557	7.59135	7.51265	8.52035	10.0052	0.732878	2.41452e-05	0.000747477
COL6A3	ENSG00000163359	4.64133	3.19618	4.73751	3.02988	10.296	11.9176	2.50756	23.1816	28.2751	17.2397	4.75723	10.7155	49.1269	17.5205	16.4049	21.8293	7.39668	1.7835	2.43237e-05	0.000752247
PAPLN	ENSG00000100767	1.67239	2.41175	1.03406	0.840017	0.945994	3.34079	2.52332	5.14574	4.35402	3.81817	4.53082	3.13586	6.18536	3.69578	3.22861	3.71838	3.91222	1.1915	2.64481e-05	0.00081385
SERPINE2	ENSG00000135919	0.14761	0.105672	0.398783	0.500086	0.24575	1.62029	0.110973	3.20772	1.11888	0.666724	0.290087	0.887876	3.11131	1.65176	3.88193	4.69662	1.8913	2.22237	2.66201e-05	0.000817504
SLC30A1	ENSG00000170385	1.40611	1.04336	1.56166	1.05839	1.04022	0.882723	0.90744	1.99178	1.61355	2.12824	1.73764	2.24158	3.55935	1.62088	2.56007	2.72064	5.86952	1.13358	2.69784e-05	0.000824384
TIMP1	ENSG00000102265	96.5364	163.653	113.63	122.451	195.41	507.974	128.143	1565.74	833.602	121.033	92.445	315.624	1877.89	439.858	609.031	1343.89	1124.25	2.12718	2.72726e-05	0.000832545
FSTL1	ENSG00000163430	9.90504	17.857	7.85136	9.64158	9.5026	4.55674	9.11095	25.8547	15.7514	25.4924	13.0603	26.9593	16.0504	21.2028	13.5287	30.9736	47.9117	1.27843	2.7523e-05	0.000838523
CCR5	ENSG00000160791	0.801754	0.81472	1.40393	1.28424	1.74904	3.73523	0.324291	5.12248	7.59379	3.08099	2.06233	3.83202	4.5763	8.05833	16.0632	3.18872	1.81163	1.91458	2.80387e-05	0.000853102
FAM198B	ENSG00000164125	0.864252	2.4944	0.284322	1.17124	1.56285	0.58654	0.349727	3.87628	4.33817	2.00762	2.3306	2.37825	5.31002	2.2991	3.82711	4.72487	1.6972	1.67795	2.86093e-05	0.000865608
GABRB2	ENSG00000145864	0.0744728	0.091462	0.0543692	0.0471479	0.102606	0.0750164	0.108851	0.17752	0.147682	0.491707	0.106072	0.460572	0.164659	0.255639	0.0895352	0.22361	1.39024	2.01758	2.91283e-05	0.000877852
DENND5B	ENSG00000170456	0.517472	0.365073	0.273102	0.393126	0.368814	0.485615	0.297812	0.841366	0.647684	0.548925	0.549891	0.559121	0.599741	0.562289	1.06145	1.15625	0.831212	0.905132	2.97517e-05	0.000894882
CYFIP1	ENSG00000273749	5.66763	5.92113	5.51633	6.40425	6.48504	6.20483	4.93647	7.83486	14.2245	7.87569	7.94104	9.13253	9.90147	7.69734	10.7282	8.79773	7.09761	0.63778	3.15581e-05	0.000940922
ITGB1	ENSG00000150093	21.137	16.2348	8.47138	26.371	45.1889	21.5595	22.097	20.4784	19.0671	45.8645	39.3227	68.6039	63.3043	75.6942	52.0994	55.2161	69.0528	1.02504	3.18147e-05	0.000946625
OSR2	ENSG00000164920	0.121059	1.45984	0.356347	0.0919694	0.248574	0.583862	0.220626	6.32503	2.65443	1.2892	0.393308	3.7948	0.905058	0.290888	1.89168	1.90383	2.22311	2.39384	3.40709e-05	0.00100414
MXRA8	ENSG00000162576	22.9744	30.2058	21.6379	14.9912	19.3679	36.1775	15.6306	79.5065	63.7446	37.8282	37.0233	34.9354	69.2607	39.7195	30.4382	40.0787	35.215	1.03631	3.54215e-05	0.00103797
CALU	ENSG00000128595	12.0632	11.2587	10.0058	11.5373	17.235	15.1221	7.76143	28.0304	18.5775	15.9218	14.1998	23.7315	39.173	17.9715	21.4135	42.9395	23.9892	0.953113	3.72754e-05	0.00108608
RAB33A	ENSG00000134594	0.33835	0.373421	0.0864548	0.589065	0.184212	0.262431	0.135226	1.27909	0.646998	0.654048	0.610701	0.565926	0.99851	1.4245	1.69309	0.564732	0.367223	1.69874	3.76028e-05	0.00109458
PCDHB4	ENSG00000081818	0.287472	0.368442	0.375329	0.281799	0.294271	0.360936	0.257951	0.500462	0.543797	0.708882	0.746025	0.678815	0.350292	0.668472	0.531529	0.529686	0.356287	0.835033	3.88099e-05	0.00112513
CD180	ENSG00000134061	0.387996	0.553987	0.472036	0.618051	0.245312	1.68913	0.486211	2.70675	3.61658	0.689531	0.467949	2.79658	3.69362	2.69511	4.62891	4.12697	0.411596	1.95104	3.88066e-05	0.00112513
GLIPR1	ENSG00000139278	1.35707	2.55403	1.10268	1.27798	2.91843	1.41618	1.49694	4.05111	6.44426	2.37288	2.40277	4.19253	5.8026	3.75206	6.07693	5.08798	1.6533	1.24933	3.98874e-05	0.00115126
TRAPPC2P1	ENSG00000256060	1.15476	0.643935	0.778965	0.548298	0.718513	0.635101	0.719962	1.77628	1.76652	0.872591	0.962735	1.12479	1.74178	1.09092	1.85171	1.87028	1.59169	0.96476	4.0124e-05	0.001157
CPZ	ENSG00000109625	0	0.00717273	0.0252417	0.0390877	0	0.00870687	0	0.0563392	0.0874537	0.113924	0.0530663	0.0364478	0.0242941	0.0887597	0.0772379	0.076334	0.0402059	2.7652	4.10184e-05	0.00117947
SNCB	ENSG00000074317	0	0	0	0	0	0.074807	0.0169605	0.1383	0.165303	0.158473	0.0273559	0.0417533	0.0834912	0.206991	0.168918	0.327921	0.0921168	3.45598	4.52687e-05	0.00128722
HLA-B	ENSG00000234745	394.095	229.604	280.14	227.712	291.3	259.511	128.444	514.369	791.684	389.002	382.589	363.552	591.391	636.433	860.077	354.876	371.567	1.04683	4.56171e-05	0.00129593
CTGF	ENSG00000118523	101.149	38.4978	29.3592	19.7581	40.7343	7.28822	24.6116	73.4555	61.8243	160.607	126.667	93.2106	52.4862	82.5758	70.6238	84.8542	145.433	1.51062	4.6118e-05	0.00130895
PIGK	ENSG00000142892	1.69856	2.25583	1.9649	1.12422	2.32393	1.20312	1.19725	2.34001	2.41687	2.79157	3.02599	2.87521	3.28101	2.90566	3.03806	2.47707	2.56415	0.726614	4.73328e-05	0.00133505
PSAP	ENSG00000197746	127.098	138.774	149.699	94.1357	241.806	147.366	76.4489	364.548	529.679	169.684	172.246	428.379	422.156	328.611	654.848	204.398	200.276	1.29134	4.72524e-05	0.00133505
OTOA	ENSG00000155719	0.0885652	0.144046	0.0392254	0.168209	0.110214	1.06578	0.349242	1.48933	1.78973	0.057067	0.0837335	2.52119	2.46652	1.31869	2.89073	1.51472	0.362062	2.50135	4.7342e-05	0.00133505
MPEG1	ENSG00000197629	4.47971	3.84058	3.53066	4.00384	8.66019	4.98633	2.67311	10.0679	15.3441	9.72037	5.13921	18.1863	11.9775	17.8492	25.7347	9.12224	3.23439	1.40467	4.93128e-05	0.00138427
LILRB5	ENSG00000105609	0.834061	1.51863	0.65098	0.480031	0.910554	6.53544	3.42313	10.8489	17.5966	2.40377	2.5677	10.8322	7.71739	8.06324	13.9006	5.5422	2.19561	2.13063	4.94247e-05	0.00138615
TMEM140	ENSG00000146859	4.46255	6.86255	4.40119	7.36878	6.64113	6.28019	3.9127	10.687	13.0851	9.25694	12.5268	13.5883	11.5373	12.9725	7.86903	7.26917	5.72215	0.880471	5.01418e-05	0.0014037
PLA2G7	ENSG00000146070	1.87331	2.97767	1.2669	13.8991	1.53599	7.91052	1.91441	29.619	74.1878	3.24893	4.23442	21.8798	53.2789	24.173	34.8598	12.4938	3.73951	2.54973	5.08234e-05	0.00142148
LAMP2	ENSG00000005893	5.82186	6.59944	6.03042	6.51	13.5873	5.19219	3.05996	13.3193	22.2789	8.84908	11.0692	15.479	24.3527	15.732	20.2835	11.223	10.0235	1.1679	5.0997e-05	0.00142374
GZMA	ENSG00000145649	3.92792	4.48026	1.53286	1.28104	4.2215	8.89635	1.21782	9.12354	14.2297	7.7393	7.07944	7.86979	9.08606	29.2363	49.9773	8.27043	7.69943	1.90599	5.31329e-05	0.00147266
GM2A	ENSG00000196743	8.95668	10.9077	13.7777	18.1843	22.2551	24.0422	8.79625	92.7988	158.211	9.41462	10.5447	45.3941	172.88	50.0947	89.4434	35.8351	12.5058	2.14948	5.31937e-05	0.00147302
FKBP10	ENSG00000141756	7.1887	8.89917	7.0199	6.71626	8.94073	13.6893	5.97967	20.3609	15.3231	12.7525	10.762	11.6384	20.1662	12.7196	10.9831	23.4366	21.0009	0.912312	5.3305e-05	0.00147477
MOXD1	ENSG00000079931	0.63663	1.77504	0.661643	5.07834	2.29543	4.67228	0.867765	11.8771	12.8771	5.46898	7.32646	7.21184	14.6293	14.4055	10.7825	1.25273	3.41696	1.99525	5.42488e-05	0.00149549
CFH	ENSG00000000971	3.42292	8.30218	5.4587	4.40019	4.71484	4.17486	2.5397	13.8017	5.65525	7.51437	9.43007	21.983	12.3925	10.1073	10.0826	27.6272	62.7497	1.69851	5.43534e-05	0.00149703
NETO1	ENSG00000166342	0	0	0	0	0	0.0108958	0.0185276	0.191366	0.207936	0.00678882	0.00996113	0.00380092	0.430692	0.0238017	0.0175738	0.119406	0.00419283	4.75798	5.55523e-05	0.00152187
SLC35F6	ENSG00000213699	5.22692	7.87607	6.32715	3.10768	9.05268	5.8533	3.0692	15.3148	13.2649	8.55917	10.0039	12.4337	14.2646	9.64999	11.7854	9.31249	7.91451	0.968459	5.56627e-05	0.00152353
LEF1	ENSG00000138795	1.25711	0.779411	0.714112	0.427252	0.759555	0.716585	0.774255	1.72844	4.45347	2.28472	1.05432	0.84757	1.9057	3.66474	1.54856	3.20499	0.611818	1.48381	5.67458e-05	0.00154628
SPSB1	ENSG00000171621	12.3828	7.78132	13.9346	5.99835	2.59746	4.30389	2.45948	19.4764	21.0742	10.8363	10.7989	11.3218	18.1116	10.3779	8.76961	7.63158	22.4399	1.28174	5.79157e-05	0.00157398
LGI2	ENSG00000153012	0.0606991	0.230782	0.0812148	0.199126	0.0566522	0.158747	0.132323	0.755293	0.44083	0.276366	0.0711417	0.270373	2.4492	0.268584	0.692821	0.712251	0.384493	2.10223	5.80538e-05	0.00157579
FASLG	ENSG00000117560	0.0939363	0.288102	0.241945	0	0.175347	0.429205	0.0180206	0.543692	0.526904	1.04988	1.12387	0.565626	0.384407	1.85203	2.60239	0.445972	0.269154	2.3255	5.8085e-05	0.00157579
TSKU	ENSG00000182704	2.79057	2.92072	4.81799	2.02217	1.58675	2.3394	1.25187	6.82998	7.25355	3.53083	4.48554	6.74659	5.84496	4.09463	5.54848	1.68791	6.36308	1.15855	6.14416e-05	0.0016537
FAT4	ENSG00000196159	0.662412	0.759525	0.306981	0.221294	0.491376	0.301239	0.279401	0.673366	0.669325	1.6551	1.50106	1.19606	0.511107	0.911964	0.52562	0.82111	0.762965	1.16693	6.23487e-05	0.00166998
BCAT1	ENSG00000060982	0.888641	2.46929	0.567123	3.00937	1.54914	3.49956	3.80535	6.73372	7.52416	2.53301	5.77576	7.33897	14.0411	2.75795	4.91882	11.0925	3.65061	1.56206	6.33028e-05	0.00169046
EMP1	ENSG00000134531	25.3922	4.8452	3.94078	4.50378	8.77266	3.04797	2.92132	28.9535	31.203	14.1215	11.1997	31.8043	52.7686	13.8072	16.3107	24.2377	135.823	2.16774	6.50415e-05	0.0017234
TSC22D3	ENSG00000157514	64.4807	74.2925	19.6891	55.5366	34.4669	17.7078	59.1151	91.4192	134.635	145.644	123.154	84.1437	118.11	154.49	29.3225	144.939	116.849	1.34336	6.6954e-05	0.00176494
CTSS	ENSG00000163131	15.3442	18.8006	27.7508	21.6539	46.7846	26.7756	17.0034	83.9508	216.999	18.2841	23.886	84.812	137.793	83.8594	155.577	74.3069	16.5534	1.83995	6.84821e-05	0.00179291
JSRP1	ENSG00000167476	0.891306	0.139471	0.568899	0.103642	0.186749	0.461732	0.122133	1.39426	2.25703	0.939786	0.0656635	1.29931	1.37422	2.17418	3.89739	4.95212	0.900241	2.34622	6.84457e-05	0.00179291
LEPROTL1	ENSG00000104660	4.99241	4.08197	5.2123	4.59805	4.98323	3.43254	3.47697	6.76047	8.8028	5.19152	5.90836	6.26517	10.5662	8.80848	9.00991	7.41658	5.06194	0.738865	6.96308e-05	0.00181679
F2R	ENSG00000181104	3.60287	4.31735	3.54687	3.94331	6.4322	6.252	1.17147	13.6259	10.7799	10.6422	4.77319	12.2566	10.0712	24.1597	6.33959	17.6343	4.96505	1.42766	7.05777e-05	0.00183837
C3AR1	ENSG00000171860	3.30726	4.20718	1.94703	1.97863	12.6094	6.57618	3.96536	16.4647	28.0513	6.79122	6.26788	20.8319	19.7154	18.9299	23.2219	8.56225	4.08124	1.67659	7.09622e-05	0.00184526
FAM180A	ENSG00000189320	1.10933	0.763461	0.439174	0.77342	0.550447	1.09309	0.363664	2.83361	1.51562	1.28071	1.09346	2.03093	2.04437	2.43975	0.900686	2.96873	11.2657	1.78804	7.24339e-05	0.00187717
CD99	ENSG00000002586	45.6773	74.8282	51.6312	64.2495	49.0634	38.1829	36.1881	134.981	119.039	64.5725	59.0757	93.3149	133.058	73.4541	72.3748	84.2572	79.2123	0.865595	7.30241e-05	0.00188769
SELP	ENSG00000174175	2.76445	1.21851	2.76107	2.49009	3.36746	3.68922	1.64752	8.87935	3.86965	6.31186	2.51056	6.89376	6.75052	12.7742	2.6076	6.31044	6.25441	1.26429	7.70239e-05	0.00196789
HECW1	ENSG00000002746	0.0126997	0.00708182	0.00155761	0.00482403	0.011853	0.0107456	0.0243629	0.139063	0.172691	0.0374934	0.0694217	0.0179929	0.025985	0.0625962	0.0138653	0.0207258	0.0314263	2.24617	7.84422e-05	0.00200246
GPIHBP1	ENSG00000277494	10.7561	7.8442	5.74779	4.28059	4.16357	3.28797	4.14476	10.2608	6.27477	43.0538	31.6302	14.5804	4.30574	15.3609	5.81224	7.26414	9.0389	1.42677	7.87426e-05	0.00200679
C11orf24	ENSG00000171067	4.53012	4.50788	6.13093	3.59979	5.5597	4.57326	3.3863	9.65222	7.30178	6.50047	6.10627	6.28916	7.6546	5.89657	6.97824	8.66005	5.79153	0.629559	8.02233e-05	0.00204114
SLC12A8	ENSG00000221955	0.48894	1.14194	0.654196	0.976866	0.806005	1.06919	0.913609	4.05268	2.32053	0.877077	1.33277	0.798436	17.0951	1.69401	1.25654	4.38068	7.67462	2.01805	8.30859e-05	0.00210699
GNB4	ENSG00000114450	2.21847	2.00326	1.78716	3.45696	2.95996	2.72609	2.24401	5.11875	6.34615	2.67672	2.23872	6.01241	7.16595	4.0446	6.74672	6.66879	3.09291	0.963425	8.51491e-05	0.00215318
SLC35D1	ENSG00000116704	0.938278	1.26391	1.04489	0.634099	0.934819	0.944894	1.17053	1.11206	1.5557	1.68729	1.66237	1.38304	1.60362	1.29804	1.35904	1.88738	1.72806	0.61819	8.55726e-05	0.00215935
HEPH	ENSG00000089472	1.11702	1.97781	0.862374	0.303074	1.29853	0.83966	0.832274	2.46501	1.63589	3.02068	1.70499	2.90848	2.46057	2.55008	1.46997	2.91866	1.57496	1.15513	8.8596e-05	0.00222468
RPL39L	ENSG00000163923	1.3385	2.35582	1.90843	1.3982	1.65527	1.07592	1.25178	3.97824	3.12829	1.95819	1.77743	2.74581	3.84474	3.0513	2.78569	5.36176	2.98535	0.989531	8.95966e-05	0.00224613
VMP1	ENSG00000062716	30.0339	7.69331	7.38801	7.17899	8.22371	18.1048	10.1439	34.3137	58.8522	15.7013	11.9892	28.9807	57.0628	27.6555	25.6244	59.5452	76.6258	1.58677	8.98364e-05	0.00225031
ADAMTS2	ENSG00000087116	1.73037	5.13336	1.49975	0.718634	1.74421	1.65153	3.61606	7.38418	5.92161	5.10858	6.20123	7.25942	3.72573	4.27014	3.40367	7.26354	4.32098	1.27899	8.99286e-05	0.00225078
GJB2	ENSG00000165474	0.233838	0.0509361	0.161325	0.499636	0.0954835	0.0865628	0	1.4746	2.88163	0.169508	0.0829055	0.129415	1.54119	0.558278	0.388932	0.683015	2.16041	2.78845	9.30919e-05	0.00232427
EPYC	ENSG00000083782	0.0196512	0	0	0	0.036682	0.0332549	0.0376984	0.0153701	0.16701	0.03108	0.0101341	0.0812049	1.53101	0.0242148	0.0670458	9.19839	0.0255937	4.86334	9.49842e-05	0.00236192
SOAT1	ENSG00000057252	2.83054	4.21427	5.13913	2.99091	4.30537	3.09766	3.54556	10.7922	13.4438	2.93378	5.03714	10.3067	14.9073	6.17088	10.3483	7.68523	4.35916	1.19852	9.53883e-05	0.00236813
FDCSP	ENSG00000181617	0	0.174731	0	0	0	0.212103	0	3.13702	0.426082	1.12331	0	0.0369952	17.7051	0.308889	15.1807	1.20869	0.530526	5.53734	9.55702e-05	0.00237073
NFE2L3	ENSG00000050344	2.32907	1.80385	1.94534	1.36352	1.5349	1.30674	1.49736	2.0502	2.41219	3.68803	2.72076	3.11453	3.46214	4.13007	3.62284	1.69677	2.39735	0.81419	9.59525e-05	0.00237809
NLN	ENSG00000123213	0.327229	0.471995	0.544396	0.763023	0.916237	1.09655	0.515874	1.6142	2.35424	0.613193	0.721787	1.4555	3.35538	1.1398	2.0936	1.43963	1.08656	1.24185	9.60722e-05	0.00237809
DERL1	ENSG00000136986	5.13947	4.02588	4.91809	3.95776	6.98483	4.74284	3.19039	7.21686	6.68807	5.83363	6.19204	7.75058	10.2258	7.3515	9.36558	6.6812	7.72118	0.63799	9.83231e-05	0.0024292
P4HA3	ENSG00000149380	0.00884768	0.0801739	0.1682	0.100825	0.602819	0.306938	0.144272	1.21795	0.977523	0.186578	0.273763	0.475299	2.29076	0.588731	0.31394	1.00419	0.691393	2.10322	9.85038e-05	0.00243171
CXCL13	ENSG00000156234	1.09063	1.15761	0.0304011	0	0.0231345	0.188758	0.166429	7.75486	3.07562	2.31298	0.268436	0.160959	4.97417	0.335979	52.4325	4.17394	0.500382	4.4018	9.92284e-05	0.00244533
ATP2B2	ENSG00000157087	0.0314051	0.00243231	0.00855957	0	0.00977043	0.0442881	0.00669411	0.114629	0.14828	0.00367926	0.115168	0.148316	0.26637	0.128995	0.0976237	0.0362393	0.00681701	2.80834	0.000100087	0.00246091
C1orf216	ENSG00000142686	1.07516	1.62831	1.64833	1.76355	2.50868	2.01793	1.95943	3.05028	2.89907	2.13329	2.00108	3.19657	3.01522	2.13782	3.13466	3.48753	2.9215	0.612638	0.000100357	0.00246558
KCNJ5	ENSG00000120457	0.336762	0.335918	0.434399	1.96291	1.90212	1.92584	0.38985	5.22253	10.1751	0.869332	1.19771	6.26567	6.00864	3.95295	9.13625	1.07679	0.933914	2.19074	0.000102804	0.00251563
HERPUD1	ENSG00000051108	22.3074	10.1392	14.6167	14.7934	11.0009	8.76798	7.17416	17.6737	30.1628	20.7675	19.6439	15.9147	19.8565	26.0212	26.0769	25.1128	16.5026	0.848533	0.000103198	0.00252326
ELOVL2	ENSG00000197977	0.195233	0.142272	0.0435367	0.0337091	0.0496955	0.172702	0.0680967	0.50669	0.309221	0.313457	0.137293	0.146685	0.614566	0.125754	0.217995	0.572723	0.861057	1.87134	0.000110504	0.0026784
IFNGR1	ENSG00000027697	45.928	51.6222	15.6181	18.9185	28.5858	18.8644	27.3268	43.4004	60.8768	90.9898	82.5806	51.9532	46.4146	80.896	36.6583	38.3683	42.7736	1.02066	0.000111063	0.00268563
POSTN	ENSG00000133110	5.46597	1.90953	0.541412	10.4553	5.97401	2.19711	0.653806	17.1312	17.9746	7.81327	7.33486	12.2899	23.8065	22.1219	13.2003	51.8157	4.87837	2.09088	0.000111409	0.00268976
NPW	ENSG00000183971	0.356785	0.331593	0.619923	0.677629	0.610495	0.603774	0.199631	5.37186	7.47947	0.329167	0.321988	1.54456	2.71418	1.85016	1.35929	0.683724	0.832546	2.1482	0.000112026	0.00270252
CNIH3	ENSG00000143786	0.660973	0.387166	0.53818	0.801744	0.228099	0.272585	0.23442	1.20338	3.0825	0.606148	0.65308	0.632834	1.80527	0.670743	1.37959	0.630408	0.557021	1.45523	0.000112382	0.002709
GAS1	ENSG00000180447	2.37138	3.71697	1.16955	2.4545	1.26473	0.881162	1.44419	5.9961	3.26299	5.13302	4.94989	2.64426	7.38578	2.71338	2.70545	17.7401	38.3692	2.07552	0.000114785	0.00275891
CTSB	ENSG00000164733	37.8675	72.9516	49.15	59.2958	106.737	104.03	58.0055	346.791	286.076	38.2656	53.9967	217.48	663.541	136.193	300.351	452.889	55.0621	1.79414	0.000117321	0.00281479
CST1	ENSG00000170373	0	0.0567073	0	0	0.15186	0.137672	0	48.9957	25.4092	3.21671	2.97874	0.0960517	0.896318	0.751854	0.721665	0	0.7152	4.92767	0.000117795	0.00282174
CPXM2	ENSG00000121898	0.459895	1.89796	0.850563	1.23394	1.38309	2.15567	0.308089	5.7039	3.30053	3.38667	1.70534	2.24519	2.01067	4.38967	2.12198	3.51445	3.11844	1.4118	0.000118382	0.00282919
LY96	ENSG00000154589	5.31763	7.9835	6.30701	11.6534	20.7796	29.3204	16.8713	40.3119	48.1729	6.74672	5.30376	48.8468	126.877	33.3749	75.3221	65.8459	16.9337	1.68214	0.000120186	0.00286338
ATP6V1C1	ENSG00000155097	6.14108	4.31864	3.50947	6.17143	4.42463	4.01125	4.02389	8.56804	12.3394	5.57703	5.7305	8.32417	14.4841	5.64743	8.93103	8.63887	7.52047	0.876989	0.000120472	0.00286799
SPON2	ENSG00000159674	5.40933	7.49997	6.84069	1.87101	6.13329	4.06789	4.7925	16.6698	10.904	10.8598	11.0579	9.12719	19.9338	9.74394	5.75604	8.6818	6.27684	1.09768	0.000121102	0.00287407
SLC46A3	ENSG00000139508	2.27326	3.80426	3.20289	4.76354	2.62143	4.14104	4.70336	6.73738	16.5815	5.12561	5.69686	7.43078	8.49392	10.053	11.0121	3.67927	4.93041	1.13017	0.000122441	0.00289466
TRAF5	ENSG00000082512	1.12049	2.21429	1.19103	1.3814	1.25494	1.4637	1.90063	2.39546	2.99715	2.99711	1.59563	1.97278	2.12866	2.3908	3.63241	3.561	4.61608	0.883945	0.000125832	0.00295436
MAFB	ENSG00000204103	15.8691	13.335	4.62222	14.0374	9.32769	12.6932	12.7849	33.671	50.8463	19.1628	12.076	26.2343	38.1564	29.4606	25.4875	46.8628	9.272	1.29993	0.000128473	0.00300718
CD209	ENSG00000090659	0.434036	0.375376	0.547128	0.412174	0.742679	1.87026	0.501129	4.55782	2.71192	1.47039	0.402067	1.56582	4.41511	0.866629	3.57047	2.90968	0.83223	1.7742	0.000129553	0.00302524
KIAA1644	ENSG00000138944	0.0420327	0.00732466	0.135326	0.0598734	0.0294227	0.0266739	0.00503967	0.316429	0.0714449	0.706333	0.0568999	0.198506	0.347321	0.106825	0.0286814	0.436525	0.0239502	2.59458	0.000129492	0.00302524
SRGN	ENSG00000122862	126.821	43.369	32.3784	56.3789	111.039	28.9302	23.7044	163.434	233.082	106.88	57.0499	140.619	428.524	165.498	234.12	219.406	114.09	1.5609	0.000130167	0.00303414
MMRN1	ENSG00000138722	0.231748	1.5077	0.726383	0.256755	1.41795	1.4271	1.17937	3.01095	1.03949	2.04985	2.40684	2.92618	3.10042	2.34007	1.87127	11.714	2.72065	1.66399	0.000131932	0.00306709
SIGLEC15	ENSG00000197046	0.0690085	0.151178	0.0967294	0.187236	0.0736086	0.241902	0.189121	0.956124	1.95215	0.11434	0.0762589	0.320083	4.87213	0.188291	0.746691	0.372965	0.0834569	2.7031	0.000137566	0.00317792
APBA2	ENSG00000034053	0.965636	0.953846	0.791673	0.804213	0.684376	1.00056	0.683527	2.25773	1.37802	1.98459	1.4167	0.944995	1.06064	1.70212	0.972511	1.34454	0.807045	0.736703	0.000139915	0.00322341
HOXB7	ENSG00000260027	1.55531	1.92553	1.58015	1.58719	4.07319	3.41766	2.85008	7.7891	5.93831	2.79029	2.31044	6.85185	9.51776	4.29069	5.32224	11.107	2.23727	1.24348	0.000140617	0.00323469
PYHIN1	ENSG00000163564	0.897209	0.596967	0.418909	0.503466	0.599496	1.50106	0.665004	1.90589	2.91142	1.40826	0.909603	1.23385	1.05108	3.05289	5.1343	1.33112	1.25484	1.42056	0.000141183	0.00324064
TIMD4	ENSG00000145850	0	0.206699	0.0139884	0	0.212897	0	0.0437592	0.820693	0.697897	0.0841792	0.0941066	0.242384	1.18477	0.716752	0.482514	0.846056	0.193105	2.85129	0.000141191	0.00324064
CD3D	ENSG00000167286	6.18536	2.07589	3.86338	4.42349	4.24064	11.0165	2.81997	13.3788	17.3279	10.7287	4.03644	6.28854	11.7184	26.6999	47.9642	12.4339	9.74654	1.60751	0.000144486	0.00330393
RFX8	ENSG00000196460	0.055618	0.0775364	0.0937955	0	0.116797	0.317656	0.0666852	0.478515	0.259975	0.0586431	0.394378	0.229831	0.853502	0.18847	0.218221	0.97988	1.01412	2.04425	0.000147087	0.00335093
CD79A	ENSG00000105369	4.90874	2.31946	2.1998	1.29984	0.814972	5.29164	0.9281	10.9089	9.66735	11.633	0.900602	3.94266	4.38302	13.8277	60.3881	16.9814	5.19443	2.286	0.000148179	0.0033708
SLC44A1	ENSG00000070214	4.14676	3.88172	2.86286	5.10293	3.76149	2.41639	2.78119	5.37447	4.17804	5.22649	6.22456	5.20385	5.47408	5.00205	5.69296	7.35414	5.90172	0.646409	0.000149086	0.00338429
GLA	ENSG00000102393	5.23896	5.20829	7.09969	5.97011	8.75331	7.26697	4.53088	21.6033	31.4591	4.65458	5.50088	15.7273	33.5778	11.3132	17.6047	15.1503	9.18339	1.38313	0.000150716	0.00340831
INPP4B	ENSG00000109452	0.596477	0.655101	0.422653	0.309397	0.327476	0.330811	0.552904	0.572385	0.854113	1.31994	0.865938	0.804844	0.599578	0.753529	0.932024	1.67508	0.546734	0.998856	0.000153121	0.00345253
LRP12	ENSG00000147650	0.304747	0.427373	0.451637	0.261836	0.504522	0.420551	0.28187	0.624267	0.604324	0.483896	0.658563	0.623231	0.99927	0.612454	0.460454	0.670121	0.642604	0.725457	0.00015514	0.00348525
SLC16A2	ENSG00000147100	1.96915	1.96678	1.43236	3.23805	1.84582	1.92582	1.2592	4.68051	2.48494	3.60424	4.06195	3.01433	2.87793	2.72583	2.90256	2.42825	4.61855	0.799831	0.000157619	0.00353007
DISC1	ENSG00000162946	0.274836	0.264371	0.234273	0.506327	0.266773	0.320915	0.213532	0.481515	0.819851	0.456411	0.283464	0.475376	0.516924	0.5317	0.491347	0.642212	0.687258	0.857208	0.000157709	0.00353007
HTR2A	ENSG00000102468	0.00630696	0.136283	0.0309417	0.0239572	0.0588646	0.0426921	0.00604957	0.340375	0.160803	0.03325	0.0455348	0.208499	0.575749	0.143776	0.150627	1.26322	0.246426	2.53551	0.000157523	0.00353007
RGS4	ENSG00000117152	0.102685	0.112477	0.179917	0.278609	0.499731	0.0620607	0	0.648255	1.30904	0.259075	0.0605193	0.857315	1.54115	0.149127	1.14611	2.53547	11.5587	2.91648	0.000158847	0.00354519
SLN	ENSG00000170290	0	1.39177	0.456168	0.5205	0.584644	0.894415	0.826161	52.9138	1.76347	0.35088	0.0201898	6.4713	1.07835	0.0241213	5.77038	73.8546	8.05636	4.4693	0.000159697	0.003559
ABL2	ENSG00000143322	2.37593	1.30551	1.86066	1.47876	1.85293	3.07891	2.38932	6.13582	6.38061	1.62779	1.9124	4.07824	9.53625	2.58646	3.47617	8.11183	10.4698	1.32568	0.000160505	0.00356665
SLC37A2	ENSG00000134955	0.796148	1.83172	2.68017	1.57554	2.10449	3.50484	2.5473	8.3216	18.2452	1.81392	1.89495	8.02601	8.34656	6.54485	10.4093	6.78975	1.22543	1.73916	0.000160648	0.00356724
C5AR2	ENSG00000134830	0.239876	0.421645	0.550036	0.188178	0.973404	0.935411	1.21046	2.66744	8.28309	0.294161	0.804072	2.68129	3.29123	0.623295	1.7578	4.5917	1.20212	2.07363	0.000161976	0.00357863
CCL4L2	ENSG00000276070	4.26558	1.46895	0.420404	0.337561	1.23227	2.27726	0.46273	6.61304	8.76091	1.09763	4.51734	2.87784	10.4902	7.00826	25.5549	4.52037	1.40541	2.23177	0.000172224	0.00375372
HSPA13	ENSG00000155304	2.81632	1.52096	1.56112	1.34928	2.27334	1.10919	0.965358	2.5269	2.86071	3.7899	2.48167	2.16183	3.04164	2.40737	2.99514	2.67264	3.59637	0.815685	0.000173425	0.00377723
LEP	ENSG00000174697	0	0	0	0.0196981	0	0.0263268	0.0298446	0.024336	0	0.0218711	0.0427882	0.0428582	1.27327	0.0127801	0.0141541	1.2156	0.0405233	4.04514	0.000173586	0.00377805
GZMH	ENSG00000100450	5.4455	8.57945	3.68252	2.69187	5.53499	10.4776	2.3612	10.4146	12.5526	12.0536	11.8869	11.6256	10.2733	31.5744	41.2809	6.25299	15.6903	1.4654	0.000176077	0.00381603
SLA	ENSG00000155926	4.95108	2.67737	1.97668	3.01685	5.77406	4.57046	6.0187	9.54676	20.1942	6.40794	4.02869	6.07861	15.6803	14.3823	7.9865	10.8598	4.86646	1.27848	0.000180684	0.00388984
LILRA2	ENSG00000239998	0.497341	0.448358	0.561185	0.54156	1.81341	1.36905	1.04314	2.96672	3.25179	0.720165	1.1627	5.04985	5.05675	1.9856	6.45247	1.94305	0.289322	1.69072	0.000180901	0.00388984
FCRLA	ENSG00000132185	0.0541532	0.181186	0.0597765	0	0	0.128298	0.0623318	0.821701	0.248526	0.268364	0.016756	0.134267	0.30684	0.40705	4.04994	0.506161	0.204535	3.0436	0.000185351	0.00396664
CRYBB1	ENSG00000100122	0.611558	0.157052	0.0986934	0.305661	0.150206	0.435754	0.246989	1.53568	1.47717	0.373318	0.182588	1.00706	2.27972	0.654427	2.13044	2.76972	0.230564	2.05051	0.000188471	0.00402779
SNX9	ENSG00000130340	8.37516	6.15715	4.98152	10.9331	6.08525	6.05936	4.43776	17.5379	18.6283	7.77214	7.35458	10.9113	17.1172	9.08776	11.5496	15.2177	12.2004	0.936285	0.000189147	0.00403662
ITGAV	ENSG00000138448	4.60065	3.34236	2.02923	2.05934	2.2659	1.57903	1.54141	3.21658	3.7778	7.09641	5.26192	3.99353	4.91238	2.93035	2.6205	3.8935	5.78372	0.903084	0.000192145	0.00408722
IGF1	ENSG00000017427	0.412293	0.149808	0.174834	0.133286	1.17488	1.05398	0.193526	4.06522	0.726887	0.145677	0.0542855	2.10765	5.35704	0.721527	1.09241	27.3958	1.14249	2.82726	0.000193877	0.00410901
ITPR2	ENSG00000123104	0.664895	0.610838	0.503282	0.401564	1.14246	0.98865	0.824553	0.90736	1.18926	1.18652	0.912446	1.17096	1.41868	1.18782	1.47309	0.924544	1.50184	0.674739	0.000194897	0.00412779
QPCT	ENSG00000115828	0.545908	0.960818	0.435208	0.622094	0.993546	1.15477	0.35345	3.85349	6.13577	0.64755	0.661579	1.19239	8.58145	2.72438	3.44568	2.55125	0.248847	2.03584	0.000197447	0.00417317
SSC5D	ENSG00000179954	1.87197	1.09526	1.39779	1.56583	2.61621	3.82851	1.02338	4.84004	4.85111	4.1112	2.71353	5.29923	2.77078	5.4829	2.23371	3.87094	3.53391	1.06028	0.000199262	0.00420284
ZNF267	ENSG00000185947	0.834531	0.464583	0.673203	1.05312	0.61684	0.635036	0.39755	1.50696	1.55177	0.747048	0.820293	1.2465	2.41541	0.717766	1.98352	1.9943	1.42609	1.06747	0.000201271	0.00423358
CCDC80	ENSG00000091986	3.77471	6.31209	4.84931	2.29867	6.1647	25.8061	2.77992	69.2885	12.4216	3.8713	1.56037	15.9011	58.0488	10.9813	23.935	154.096	104.067	2.42654	0.000202147	0.00424911
FOS	ENSG00000170345	67.994	12.576	17.1705	41.9019	37.4507	98.148	45.1396	227.085	64.5638	165.844	127.157	18.068	165.311	133.128	234.299	140.549	126.984	1.62985	0.000204713	0.0042913
SSR1	ENSG00000124783	4.99754	4.41811	5.00053	4.57665	6.61876	4.16511	2.809	7.37271	7.32316	5.64339	6.3004	6.47606	10.3081	6.96305	9.81449	6.79544	7.68926	0.661629	0.000206041	0.00431323
SMIM3	ENSG00000256235	22.0549	9.5102	4.71978	15.8019	4.76991	3.02442	5.0188	23.948	39.905	18.78	16.6918	11.5651	38.4714	17.7774	10.7421	25.421	12.7476	1.404	0.000206239	0.00431444
SPON1	ENSG00000262655	6.08321	8.403	3.84988	10.9066	7.04027	6.1884	5.26146	14.0673	8.46101	20.0339	10.9028	14.1141	10.2256	11.7965	13.9424	7.29752	14.673	0.888613	0.000207786	0.00433793
AKR1B1	ENSG00000085662	9.45876	10.0384	8.68298	18.0199	10.5829	11.021	13.7671	36.0659	39.5183	8.89519	12.7844	36.2204	33.6034	23.7586	46.0198	23.2857	11.5428	1.19507	0.000210496	0.00437962
NPL	ENSG00000135838	1.93928	4.67652	1.63523	8.77471	4.57155	8.60863	6.64727	18.2964	42.779	2.63113	3.61427	23.9108	37.0034	13.9162	26.0668	18.2415	4.29466	1.87264	0.000217713	0.0044993
PPP1R3G	ENSG00000219607	0.130113	0.161235	0.146284	0.137289	0.161918	0.0733953	0.110936	0.288342	0.718769	0.217218	0.0931932	0.162155	0.472153	0.302846	0.399529	0.654189	0.240068	1.42593	0.000218084	0.00450092
APH1B	ENSG00000138613	1.53012	2.51564	2.41909	1.34882	2.51274	1.97207	2.08695	3.77212	5.26198	3.10075	2.06093	3.2739	4.7099	3.04698	3.81512	4.03737	2.50575	0.78684	0.000218678	0.00450711
VPREB3	ENSG00000128218	0.174444	0.364786	0.142636	0	0	0.442808	0	2.91074	0.444767	0.459832	0.119947	0.41192	1.00673	0.17913	15.6331	3.40766	0.302928	3.51958	0.000219089	0.00450953
KCTD7	ENSG00000243335	0.633846	0.985372	0.78252	0.681121	0.634398	0.659811	0.923967	0.684932	1.05257	1.72577	1.61286	1.17916	1.01732	1.09449	1.21501	1.60547	1.37677	0.736143	0.00022186	0.0045574
SYT12	ENSG00000173227	0.0294767	0.0228296	0.0943993	0.0248818	0.00305683	0.0138562	0.00314153	0.161386	0.250515	0.0397134	0.00506703	0.0541366	0.139183	0.0464118	0.0826898	0.279402	0.066117	2.43803	0.00022935	0.00466756
ITGB2	ENSG00000160255	8.21919	11.3019	11.2072	8.39493	15.9269	14.6199	6.45217	40.1716	67.9988	13.4038	12.1776	28.7457	42.7271	26.4002	54.1936	16.4796	6.18152	1.50451	0.000229852	0.00467169
FAM101A	ENSG00000178882	0.570119	0.0701291	0.219371	0.0212315	0.125202	0.122964	0.0214452	1.87984	0.247015	0.212163	0.351658	0.296964	4.73296	0.275498	0.389026	1.59217	16.8815	3.47413	0.000232467	0.00471536
TM6SF2	ENSG00000213996	0.0648452	0.0565	0.149123	0	0.121044	0.123452	0.0466492	0.418427	0.716433	0.256396	0.167203	0.248821	0.267912	0.329606	0.0884956	0.168361	0.126682	1.70496	0.000235772	0.0047698
SDC3	ENSG00000162512	10.0433	6.94466	6.47913	5.98653	5.67763	9.52571	2.64306	12.9352	14.0169	14.5825	10.3612	14.6252	10.6015	12.8056	12.4083	6.89177	9.81849	0.852667	0.00023947	0.00483506
APOE	ENSG00000130203	164.141	141.463	88.7256	237.708	175.137	701.289	80.8721	1838.66	4020.14	71.2659	214.578	1132.56	1190.11	738.005	1692.43	596.069	105.286	2.34823	0.000240949	0.00485854
CD79B	ENSG00000007312	0.989077	0.61811	0.460139	0.0647765	0.509315	1.57277	0.376214	4.73498	1.31886	1.70816	0.518859	1.2483	1.48964	2.75275	10.1469	3.97215	0.977236	2.03748	0.000242471	0.00487642
CERCAM	ENSG00000167123	2.29483	4.28056	2.91511	2.05694	3.3712	5.72116	3.25123	13.2648	9.3834	3.92884	3.65598	4.77259	9.37988	5.30928	7.03457	11.0565	6.06526	1.10877	0.00024559	0.00492945
SRRM3	ENSG00000177679	0.0464474	0.151088	0.148748	0.0588106	0.139686	0.432307	0.178208	1.59846	0.649135	0.138759	0.143717	0.405198	0.73511	0.241655	0.260594	1.2557	0.729278	1.92088	0.000247364	0.00495534
PTCHD4	ENSG00000244694	0	0.0477582	0.0336133	0	0.0895261	0.15073	0.0197157	0.0911012	0.0756981	0.245622	0.109533	0.238636	0.145581	0.118198	0.102855	0.345613	0.46848	1.94803	0.000249306	0.00498125
MEOX1	ENSG00000005102	0.262064	0.127869	0.152674	0.0497729	0.831612	0.665221	0.138253	4.39666	1.44769	0.172699	0.114874	0.595613	1.46427	1.00107	2.6555	3.41176	0.401042	2.3832	0.00024984	0.00498238
HAMP	ENSG00000105697	0.212115	0.271065	0.0361329	0.335719	0.0989865	0.378896	0.192155	0.986213	3.20482	0.0807633	0.158004	0.612178	2.8563	0.914814	2.99931	0.218541	0.184172	2.47008	0.00024954	0.00498238
IL17RD	ENSG00000144730	0.0408089	0.072407	0.0546019	0.0493226	0.124652	0.156953	0.028468	0.406236	0.145035	0.115395	0.114791	0.0744624	0.166415	0.194287	0.172141	0.388039	0.524248	1.58183	0.000250874	0.00498652
VNN1	ENSG00000112299	0.799396	1.6398	2.12898	1.77854	0.170537	0.908301	0.657234	4.58215	9.90932	0.608075	1.2014	3.37752	6.83019	2.93402	5.17423	5.35396	0.60237	1.95731	0.000250997	0.00498652
FAM131B	ENSG00000159784	0.0606802	0.0653678	0.0778066	0.0523854	0.118418	0.149363	0.0370388	0.155326	0.295358	0.177401	0.13086	0.100951	0.125895	0.210722	0.240906	0.163685	0.211944	1.15045	0.000252829	0.00501252
ECM1	ENSG00000143369	4.48658	6.27676	5.32148	5.43352	5.27126	7.15478	4.21235	17.4632	9.74339	9.94541	9.43996	8.15136	17.0806	9.06026	5.95004	8.90391	5.23149	0.896014	0.000254937	0.00504128
GNS	ENSG00000135677	10.1602	14.3019	12.586	11.2351	20.251	11.749	5.30591	23.7961	25.5688	15.48	18.9527	27.7702	41.1246	20.0351	33.6053	19.9813	16.0777	0.955418	0.000254856	0.00504128
PQLC3	ENSG00000162976	6.79783	8.0857	9.02589	11.0453	9.0076	5.94975	7.11862	13.8044	22.4864	9.40334	10.935	10.7872	16.6379	13.9385	18.0436	10.3514	11.0466	0.764672	0.000256838	0.00506909
NAV3	ENSG00000067798	0.56292	0.285972	0.138473	0.404701	0.356196	0.602781	0.472835	0.85321	0.405433	0.731025	0.670798	0.901179	1.02115	0.772029	0.855034	1.0357	0.575749	0.924814	0.000257537	0.00507636
STXBP5	ENSG00000164506	1.04344	1.02626	0.612966	0.891479	0.633492	0.628595	0.893973	1.01422	1.62149	1.2622	1.25035	1.20205	1.37125	1.0257	1.11063	2.09417	1.22704	0.701125	0.000259502	0.00510526
LAX1	ENSG00000122188	0.454748	0.324711	0.360493	0.653032	0.527949	1.43587	0.510661	0.997638	1.00861	1.78929	0.60058	0.923214	1.09107	2.48744	3.98851	1.98289	0.801723	1.31227	0.000259847	0.00510878
AOAH	ENSG00000136250	1.8291	1.68351	0.898588	0.710143	2.7918	1.72722	1.61875	2.95609	5.07575	4.68827	1.81356	3.57936	2.93454	6.95464	9.81243	1.71667	2.16505	1.34352	0.000269142	0.00526455
SPCS2	ENSG00000118363	9.56343	7.71083	9.28582	11.2957	18.6288	11.685	6.9255	14.9414	12.3028	9.6321	11.25	19.1136	29.7954	22.5061	25.9729	23.6388	24.7714	0.706332	0.000271031	0.0052914
THOC3	ENSG00000051596	1.35595	1.76143	1.60636	0.877944	2.95294	2.85089	2.08886	2.24965	2.59286	1.84128	1.88058	4.09932	3.73479	3.79738	5.90194	4.73211	3.69252	0.704002	0.00027712	0.0053795
PLCL2	ENSG00000154822	1.16488	0.643815	0.667862	1.24367	0.855622	0.903993	0.83305	1.07284	1.32977	1.46808	1.15524	1.28175	1.56765	1.37595	2.42694	1.69757	1.42737	0.687122	0.000284929	0.00550326
GOLT1B	ENSG00000111711	4.45603	3.85646	3.11153	2.96922	5.18993	3.14463	2.90033	6.15779	5.58511	4.50099	4.94351	4.87422	9.26043	4.94294	6.94997	6.77774	5.31584	0.672458	0.000287963	0.00555836
FEM1B	ENSG00000169018	3.81462	3.1914	2.66117	5.38478	3.60841	2.45842	2.62959	4.84925	6.4122	4.62245	4.75847	5.51354	6.79684	4.86508	5.21548	4.89467	4.52262	0.635264	0.000288858	0.00556514
FDX1	ENSG00000137714	6.35059	3.50892	4.13193	6.05174	4.44022	2.82714	2.87591	13.7417	29.7974	2.70057	4.19928	11.593	32.4414	7.10967	14.8724	6.60681	6.18164	1.60755	0.000289758	0.00557898
STOM	ENSG00000148175	87.112	53.3531	53.8631	39.2662	51.4077	31.7018	26.6608	68.0129	69.1513	99.1067	83.7095	90.835	101.635	88.3586	57.595	64.7771	73.2602	0.773672	0.000290109	0.00558116
PTGIS	ENSG00000124212	0.845592	7.6358	2.29646	2.729	1.04437	5.1052	2.37227	16.8527	3.37169	4.5082	6.32137	11.7701	11.848	6.60827	5.99557	13.2764	36.0572	1.77555	0.000290614	0.00558495
LGALS1	ENSG00000100097	148.046	171.856	139.221	243.05	303.944	213.201	199.988	757.998	695.289	129.64	134.785	482.823	881.713	348.449	598.746	817.933	279.534	1.30418	0.000293757	0.00563477
DCN	ENSG00000011465	32.552	36.4409	21.7249	69.9843	38.9164	27.7465	26.7611	76.7894	41.1949	64.4588	86.2372	74.6574	61.2902	54.3209	66.3012	57.6262	63.0362	0.8352	0.000294181	0.00563938
MGAT1	ENSG00000131446	10.3108	11.1661	12.0241	9.09602	11.1419	9.2117	7.55638	21.9648	21.0751	10.8926	13.3224	16.3701	19.913	14.2213	21.3119	14.1813	9.4181	0.710655	0.000294403	0.00564012
TRPS1	ENSG00000104447	0.659943	0.605158	0.565804	0.705802	0.989696	1.48003	0.906496	2.41549	1.92492	0.69415	0.763266	1.83256	2.31691	1.32639	2.28876	3.87603	1.06396	1.09437	0.000294934	0.00564678
ANK2	ENSG00000145362	0.434037	0.257772	0.185007	0.53971	0.519544	0.708154	0.188559	1.43252	1.03715	0.52742	0.35532	1.70741	1.73543	0.561217	0.990773	0.496677	1.67686	1.33353	0.000295883	0.00566141
PDLIM5	ENSG00000163110	3.96603	5.0073	3.6796	5.47931	4.93746	4.29486	3.65691	9.07089	8.3151	5.09397	4.4732	6.92185	11.3669	5.24375	6.7591	14.5536	12.326	0.869	0.00029716	0.00566813
CALM3	ENSG00000160014	34.948	32.7748	33.0403	54.4893	35.8048	24.2589	16.1161	103.906	155.552	34.0952	41.4076	69.3446	114.533	44.1369	117.282	58.078	33.2144	1.25682	0.000297341	0.00566813
ASCC3	ENSG00000112249	1.02199	0.657575	0.743548	0.798235	0.951031	0.542381	0.432137	1.01929	1.13067	1.09671	1.05096	0.992433	1.60616	1.04323	1.13683	1.34354	1.60473	0.703795	0.000311651	0.00588248
SLC39A11	ENSG00000133195	1.59467	2.00612	1.99871	1.37559	1.6781	1.43531	0.840972	5.47605	5.55606	1.38666	1.45143	3.22546	12.9045	3.11192	5.8829	3.2425	1.8328	1.46216	0.000314318	0.00592919
KIF26B	ENSG00000162849	0.128061	0.0429154	0.131391	0.40225	0.193075	0.14378	0.047244	0.57208	0.910449	0.31809	0.148591	0.215164	1.08144	0.80266	0.574714	0.805648	0.0962229	1.80794	0.000317645	0.00597359
CD27	ENSG00000139193	1.03141	0.631261	0.50909	0	0.0939162	0.170284	0.265426	1.04282	1.58209	1.77715	0.454056	0.623723	0.47513	1.68941	4.11975	0.839756	0.573362	2.0474	0.000320426	0.00601484
LGMN	ENSG00000100600	18.4675	16.4491	15.2415	12.855	22.8317	25.1708	7.61783	40.7215	46.7836	17.1651	17.7478	49.6549	85.0017	35.0144	64.6524	27.2301	22.4881	1.1844	0.000329162	0.00614876
MMP14	ENSG00000157227	10.1787	19.4572	14.1067	5.3876	12.8373	14.4079	6.31068	28.5572	22.143	21.8039	22.2052	19.0724	36.3806	19.6215	15.9513	13.669	22.2859	0.941493	0.00033404	0.00623222
PTGFRN	ENSG00000134247	1.1615	1.61534	2.60942	1.36814	2.46519	2.57035	0.798079	7.06241	4.07189	2.09608	1.36211	3.9426	6.53463	2.92784	3.64272	4.43234	7.7164	1.23826	0.000338263	0.00629961
TAP2	ENSG00000204267	4.04107	2.48405	2.91729	2.24559	2.9997	3.00126	1.97002	3.46462	4.21279	5.66262	5.72232	3.99124	4.08006	4.98638	3.90514	2.97301	3.3798	0.617842	0.000340064	0.00632547
CLEC11A	ENSG00000105472	4.82918	5.9076	10.6761	2.1554	8.5637	12.5648	6.80919	35.7127	31.2945	13.6716	7.77004	11.8879	30.7452	13.7907	11.9123	18.3416	11.73	1.33857	0.000340365	0.00632724
SLC45A1	ENSG00000162426	0.712355	0.933158	0.482039	0.373228	0.217799	0.332549	0.235615	1.5274	0.782859	1.46335	0.905731	0.536532	0.415615	0.575103	0.393894	0.756207	1.39965	1.07588	0.000342333	0.00635472
TM2D2	ENSG00000169490	4.36717	3.8093	4.43919	4.33606	5.65741	4.20674	2.60951	7.26084	5.84112	4.97376	5.2632	7.40083	11.3621	7.10656	8.31573	5.49379	6.2628	0.682005	0.000343656	0.00636817
LY9	ENSG00000122224	0.630204	0.292853	0.114509	0.0664957	0.0980311	0.487153	0.130599	0.772837	1.16045	0.701397	0.347062	0.413366	0.857193	1.18881	2.43416	0.663724	0.314125	1.76076	0.000347158	0.00642132
LILRA4	ENSG00000239961	0.179721	0.113885	0.0500968	0	0.0609958	0.0552972	0.1097	0.0894524	0.374907	0.490967	0.117958	0.183255	0.21858	0.805302	0.356754	0.266638	0.138313	1.86923	0.000350009	0.0064596
PDE3B	ENSG00000152270	1.23921	1.15312	1.04236	1.23146	1.16224	1.7561	1.36882	1.99772	2.94835	2.66593	2.06872	2.57739	1.92896	2.42303	2.32587	1.33056	1.08911	0.739851	0.000359652	0.00661372
PPP2R2B	ENSG00000156475	0.0859497	0.104844	0.0543553	0.102026	0.0426165	0.0727247	0.0334921	0.121846	0.148375	0.126025	0.126046	0.134775	0.133165	0.193617	0.311571	0.0737208	0.393542	1.27386	0.00036428	0.00669481
CD14	ENSG00000170458	35.6584	13.2668	21.9366	18.1814	21.3974	75.2065	8.76727	160.854	95.199	26.5129	30.7161	114.522	211.382	42.3057	185.762	103.366	19.069	1.78194	0.000366267	0.00671928
ELK3	ENSG00000111145	5.98295	2.96289	5.56436	5.87002	2.82764	2.77655	1.66893	6.68506	5.00692	7.07278	8.01257	7.12692	7.31478	5.44937	5.62389	10.4276	7.24555	0.901001	0.000370284	0.00677273
DOK5	ENSG00000101134	0.0544859	0.170906	0.0250599	0	0.101707	0.645432	0.0391968	1.16129	0.428332	0.100537	0.0491719	0.233195	2.25112	0.285343	0.817938	2.06134	2.14662	2.53739	0.000373556	0.00681635
IKZF3	ENSG00000161405	1.82881	1.52428	1.08021	0.760645	1.39593	3.18479	1.23744	3.85042	3.5302	4.00417	1.82042	2.05668	1.84921	7.4222	9.81153	3.55984	2.50647	1.31236	0.000374903	0.00683686
RAB3C	ENSG00000152932	0.0073468	0.0102421	0.0112635	0.0209303	0.0377134	0.0155409	0.0105705	0.0488433	0.0218535	0.0232392	0.0113662	0.0498761	0.0925067	0.0430017	0.0526382	0.196198	0.0717636	1.67773	0.000377076	0.0068602
BOC	ENSG00000144857	0.32277	0.459544	0.290588	0.189125	0.192287	0.371889	0.115276	1.20855	0.501935	0.642637	0.34884	0.563516	0.386417	0.262331	0.627933	0.945003	2.5312	1.53428	0.000377861	0.0068704
TSPAN5	ENSG00000168785	0.553777	0.562372	0.374732	0.906697	0.851029	0.759403	0.389224	0.967085	0.835791	0.772657	0.704105	0.856735	1.88222	1.08828	1.28999	2.21689	2.26631	0.900975	0.000379633	0.00688632
CD53	ENSG00000143119	16.2516	17.5092	14.4003	14.8662	52.3958	19.2052	21.117	57.26	78.7111	25.6493	23.5421	49.2576	97.967	54.0569	93.1255	45.0978	16.3132	1.27544	0.000380581	0.00689943
BNC2	ENSG00000173068	0.43982	0.30012	0.168928	0.492408	0.397534	0.558219	0.370803	0.771293	0.552818	0.740768	0.544354	0.489216	0.916314	0.570486	0.739232	1.68112	3.20479	1.25851	0.000385963	0.00698052
OMD	ENSG00000127083	0.695213	2.00905	0.337516	0.137541	0.351467	0.379906	0.847444	2.58285	1.28016	1.7333	3.22668	2.40259	0.455923	1.00837	1.40339	1.83724	9.73354	1.96751	0.000388676	0.0070172
CBLN4	ENSG00000054803	0.0234592	0	0	0	0.0875806	0.168721	0.0225019	0.146788	0.269154	0.148411	0	0.0969411	0.415385	0.0722682	0.760363	0.200127	0.404831	2.83383	0.000388978	0.00701851
GPR171	ENSG00000174946	6.027	0.771346	0.496843	0.300245	1.84432	3.46106	2.46405	6.50686	8.58175	5.72975	1.87505	3.02132	7.57329	16.7891	12.2029	10.5836	10.0757	1.80457	0.000391946	0.00705962
C18orf54	ENSG00000166845	0.351076	0.40378	0.261943	0.133357	0.354975	0.405977	0.516347	0.631563	0.502256	1.04573	0.772475	0.514674	0.460473	0.739038	0.495091	0.794319	0.510586	0.887759	0.000396889	0.0071361
CD96	ENSG00000153283	2.18535	1.30445	1.1061	1.2744	0.907786	2.3335	1.03922	2.9563	4.22202	2.96302	2.25396	1.44634	1.95717	5.67777	6.51084	2.50246	2.07652	1.1625	0.000403339	0.00722526
FPR3	ENSG00000187474	2.8407	2.49741	3.84505	5.20082	6.7238	6.73442	2.60203	8.62715	16.9431	4.32416	3.68875	13.8235	11.5804	14.0568	23.7844	10.1092	3.48308	1.29144	0.000403529	0.00722526
FNDC4	ENSG00000115226	2.59495	0.997958	1.07553	1.46156	1.31954	3.10423	0.600806	6.91476	6.78345	1.44353	0.969049	3.25393	7.09818	3.18657	3.00407	7.36799	6.3631	1.50816	0.00040458	0.00723626
NUGGC	ENSG00000189233	0.215026	0.287275	0.208784	0.714685	0.20069	0.833893	0.283595	0.784849	1.08124	1.01552	0.365008	0.444278	0.564059	1.41865	1.67511	1.78118	0.9335	1.33719	0.000412276	0.00736533
GPR1	ENSG00000183671	0	0.0261726	0	0.0237712	0.0817708	0.0529509	0.0120052	0.0881041	0.0957331	0.0659838	0.0580902	0.0517201	0.147745	0.0385566	0.0854042	0.222829	0.896546	2.56552	0.000418439	0.00744511
CDA	ENSG00000158825	0.552498	1.104	1.31009	5.8763	0.825059	5.67216	1.34254	26.2161	24.4481	0.79615	1.51958	5.08805	25.624	3.31326	14.9796	19.3995	1.5111	2.39654	0.000426622	0.00756877
FAM19A5	ENSG00000219438	1.12906	0.88051	0.863774	1.31635	0.667744	0.501313	0.57902	2.25581	3.55321	2.75812	1.17027	3.12802	1.60111	2.24531	1.06792	0.51414	0.640608	1.23026	0.000428896	0.00760034
TAGAP	ENSG00000164691	1.86503	1.1428	0.829864	0.906143	1.66782	3.15613	1.12328	3.56201	6.9963	3.00917	1.94148	2.70894	4.49872	3.52741	8.66568	2.47744	1.2484	1.33765	0.000430903	0.00763015
FBXO32	ENSG00000156804	1.54928	5.50991	0.808899	0.856329	0.743139	0.844167	1.06738	4.31058	5.60919	3.07491	3.59408	1.76688	6.58307	5.51445	1.78376	6.42953	1.39621	1.52212	0.000437846	0.00772329
LRRC70	ENSG00000186105	0	0.0109935	0.0580312	0.0599089	0	0.0800691	0.015128	0.0740143	0.17425	0.0997767	0.0894671	0.111726	0.136529	0.13604	0.139905	0.596678	0.0821638	2.24349	0.000442153	0.00778391
FAM78B	ENSG00000188859	0.292101	0.101804	0.0854936	0.151303	0.173489	0.168515	0.178297	0.441354	0.411867	0.290489	0.157483	0.242979	0.579907	0.368117	0.362396	0.571258	0.203185	1.12142	0.000449043	0.00788909
CR2	ENSG00000117322	0.0145221	0.0455516	0	0.0275814	0	0.00614382	0.0208942	0.477055	0.0493679	0.302413	0.0112335	0.0257187	0	0.026842	3.78536	0.0592499	0.0520125	4.56224	0.00044938	0.00789048
ARHGDIG	ENSG00000242173	0.219043	0.132325	0.250744	0	0.0136293	0.0247119	0.0140069	0.525392	0.136516	0.823747	0.128021	0.32758	0.0574596	0.287906	0.0797152	0.0433303	1.00799	2.5301	0.000452297	0.00792359
MAF	ENSG00000178573	8.19133	5.82314	4.46827	5.87149	8.56585	12.3131	7.38884	14.3249	11.6372	7.58608	8.13122	12.0455	14.2971	10.8737	16.5879	22.1973	11.8968	0.740113	0.000453087	0.00793291
TDRD3	ENSG00000083544	2.44138	2.27505	2.24096	3.82613	2.54097	2.40929	3.05077	7.02736	11.0424	2.28877	2.73547	6.88962	11.2819	3.17834	6.86963	5.38681	3.33559	1.15093	0.000454215	0.00793906
PRNP	ENSG00000171867	21.337	18.0642	16.48	22.5189	25.4765	18.1486	8.60415	33.1632	30.8432	23.5929	20.5504	32.1984	52.1758	25.3876	43.1776	33.8618	53.8609	0.838645	0.00045963	0.00802459
GLT8D2	ENSG00000120820	2.27722	2.94032	1.57604	3.17169	2.36829	2.85353	1.97626	5.85224	5.07798	3.43011	3.15398	3.46961	2.93561	4.18237	3.34454	9.25879	10.2534	1.02123	0.000461176	0.00803331
TMED10	ENSG00000170348	18.5339	18.4215	21.9925	15.887	26.0704	10.4748	9.14525	29.9796	27.7453	20.854	20.778	33.6022	46.9946	29.121	37.4537	28.8304	38.4368	0.82406	0.00046154	0.00803509
CTSF	ENSG00000174080	14.7589	14.488	13.9856	10.6076	11.2485	12.488	6.83745	19.7631	16.1032	18.4609	22.8397	27.8949	14.8244	16.5866	17.7181	12.6019	29.6864	0.734752	0.000470853	0.00816709
ZFP36L2	ENSG00000152518	63.551	31.24	17.8677	45.2945	35.5597	41.4784	28.6929	59.1491	64.9396	67.8273	52.0994	50.7222	68.667	58.0701	61.5501	98.5503	101.949	0.839711	0.00047539	0.00823885
GBP2	ENSG00000162645	6.70297	8.01692	3.12971	6.61224	8.20252	7.93832	5.76263	11.5021	9.53448	6.56401	8.57181	9.57548	14.1171	11.1811	16.9918	11.9865	11.4498	0.698466	0.000475742	0.00824029
CCL7	ENSG00000108688	0	0	0.126026	0	0	0.521655	0	9.41912	0.104792	0	0.0847831	0.14558	14.5877	0.126616	1.40229	8.23214	1.7665	5.34141	0.000479496	0.00828195
SLC22A11	ENSG00000168065	0	0	0	0	0	0.00574733	0	0.037189	0.0808185	0.00358097	0	0.0120295	0.0267272	0.0167399	0.0185397	0.0100775	0.0265396	3.88558	0.000481367	0.00830493
DKK2	ENSG00000155011	0.443482	0.211809	1.41522	0.561526	0.237617	0.396091	0.259957	1.00849	1.90546	1.09108	0.838576	4.06277	0.794954	3.11187	1.21606	0.670145	0.620376	1.64754	0.000490651	0.0084446
RAMP1	ENSG00000132329	5.23145	18.5132	8.76074	3.60313	5.25824	2.33485	4.1081	26.5739	23.8182	5.45538	8.31588	18.1734	15.4273	11.5468	12.7883	10.4055	10.7817	1.27962	0.000494184	0.00847316
ARID5B	ENSG00000150347	10.184	3.39794	1.74783	3.36673	5.40133	7.12082	5.7427	10.6976	11.4356	6.02178	6.35648	10.7133	22.8775	10.9055	8.56789	30.6343	49.0231	1.41964	0.000494428	0.00847316
ASPN	ENSG00000106819	5.78727	5.19513	3.08227	3.38202	5.64267	1.4338	1.04686	11.1084	14.0353	11.0231	14.989	14.7762	3.8424	19.1996	2.62613	2.4821	4.75058	1.51506	0.000498675	0.00852408
STEAP2	ENSG00000157214	0.244202	0.995785	0.77873	1.23681	0.531815	1.5807	0.359162	3.64495	1.53234	0.905487	1.21527	2.28254	4.06777	0.739747	2.08292	2.17081	9.01934	1.62726	0.000498788	0.00852408
TYROBP	ENSG00000011600	103.322	138.996	149.578	165.114	246.156	195.959	135.078	771.207	1364.58	69.1089	95.2311	437.347	1007.76	404.887	850.033	365.211	101.536	1.75502	0.000499724	0.00853064
HTR7	ENSG00000148680	0.0566438	0.0157933	0.0347365	0	0.0317204	0.0670993	0	0.132911	0.105908	0.131394	0.0350533	0.173881	0.151561	0.153557	0.0927635	0.0756343	0.051641	1.81185	0.000499727	0.00853064
CD93	ENSG00000125810	25.4077	3.55312	5.81416	8.26528	5.20666	4.33097	2.2621	11.3404	16.6455	44.879	15.1588	20.9237	12.0677	19.2802	7.62044	13.5955	12.8335	1.37458	0.000500973	0.00854716
TMED7	ENSG00000134970	6.93193	7.58113	6.56359	5.69182	7.20941	3.34501	2.3241	8.99119	9.37492	8.13495	10.3673	8.15201	11.8996	8.9739	9.69633	6.70985	11.2585	0.777012	0.000501628	0.00855084
MCTP1	ENSG00000175471	0.246465	0.449944	0.458827	0.657571	0.731174	0.918575	0.5488	1.17499	1.66573	0.529021	0.429723	1.06177	1.86801	0.829757	1.56365	2.3485	0.907576	1.06941	0.000501746	0.00855084
BCL2	ENSG00000171791	0.889397	0.44132	0.253296	0.486719	0.537454	0.538262	0.277619	0.884286	0.973669	1.18414	0.77117	0.768871	0.825672	0.997496	1.88238	0.802901	0.549726	0.989846	0.000511389	0.00869107
HOXC9	ENSG00000180806	0	0.0294513	0	0	0.256326	0.33963	0	0.165235	0.197497	0.1782	0.0544728	0.972759	1.86203	0.104128	0.216232	2.57012	0.0412715	2.97655	0.000524148	0.00888823
TMEM158	ENSG00000249992	0.782578	0.545492	1.1038	1.30053	1.15038	1.09257	0.225192	5.23337	4.77203	1.28929	0.464109	1.42059	6.174	1.08486	1.068	2.22051	6.16634	1.75368	0.000527534	0.00892593
MZB1	ENSG00000170476	6.60095	1.07687	3.33027	0.97806	1.82058	8.45053	1.5567	11.1192	8.72662	9.93813	0.635752	8.03301	14.3069	22.8827	30.1879	35.7237	9.14583	1.89088	0.000529719	0.00895304
CILP	ENSG00000138615	0.3737	1.06365	0.359032	0.378536	0.133701	0.974948	1.4338	3.53181	3.33477	0.528652	0.317981	2.43403	4.6613	0.464323	3.21722	9.53158	1.43173	2.00369	0.000532105	0.00897361
SEL1L	ENSG00000071537	3.48804	3.4685	3.16302	2.4455	5.34038	2.38933	2.0608	3.74976	4.41189	6.37347	5.66039	5.21346	4.792	4.68673	6.32244	5.22448	4.84003	0.682095	0.000533814	0.00899073
MAEL	ENSG00000143194	0.0450703	0.03927	0.0345489	0	0	0.0190677	0.0324233	0.132193	0.268128	0.053462	0.0290533	0.0798193	0.00886718	0.201322	0.0768855	0.284187	0.0953869	2.34039	0.000552553	0.00924232
PRSS2	ENSG00000275896	0	0	0.012676	0	0	0.0524695	0	0.064669	1.87969	0.0544867	0.0106597	0.0122024	0.455471	0.407532	0	0.0153335	0.0269211	4.56887	0.000561262	0.00934221
CPVL	ENSG00000106066	3.28154	2.59828	3.19768	3.52974	11.1607	4.34913	2.4855	7.09357	22.9339	5.19004	2.99572	17.5037	9.10127	15.6118	28.7326	5.26247	7.69021	1.45512	0.00056893	0.00943913
MGP	ENSG00000111341	74.7982	107.723	79.0458	74.0048	120.73	136.2	68.7547	457.292	183.373	77.2581	81.3469	247.296	179.891	144.597	193.417	230.579	232.839	1.09388	0.000587345	0.00967669
SLC16A1	ENSG00000155380	1.07506	0.665585	0.450437	0.443875	1.14049	0.694945	0.27541	2.5539	1.52656	0.721661	0.602615	1.2141	3.47347	1.00795	1.52639	4.14598	32.1428	2.22241	0.000588975	0.00969835
CD3E	ENSG00000198851	11.9606	7.31126	6.96003	5.63765	5.85515	17.6762	3.06253	21.7827	26.2552	15.833	8.79867	10.315	14.0256	38.8437	49.9645	17.1067	15.2608	1.34267	0.000590396	0.00971653
CPA4	ENSG00000128510	0	0	0.0109914	0.0851031	0	0.0227483	0	0.231309	0.0152326	0.0236228	0.0323506	0.0317422	1.06493	0.110429	0.067266	0.232676	13.6325	4.69015	0.000593503	0.0097503
TNFSF8	ENSG00000106952	1.62338	0.663628	0.269468	1.66912	0.512645	0.970813	0.362941	2.92132	3.09129	2.10421	0.830881	1.7005	1.28715	2.8577	3.53142	2.28173	1.08099	1.36306	0.000595131	0.0097683
BICD1	ENSG00000151746	0.697389	0.461133	0.353293	0.622998	0.504249	0.55743	0.282906	0.676974	0.841013	1.06665	0.700803	0.662285	0.919761	0.806699	0.528536	0.985588	0.805963	0.701954	0.000607639	0.00994209
IL18BP	ENSG00000137496	7.52401	3.99777	4.38764	9.0852	3.21635	5.81784	2.9041	12.5142	24.7968	9.91008	6.89281	8.56849	17.9442	12.901	16.3373	4.82058	4.31724	1.2121	0.000614084	0.0100418
TM4SF19	ENSG00000145107	0.0560353	0.494748	0.927811	0.0709506	0.522993	1.84912	0.895808	6.42808	7.15931	0.128014	0.87655	3.2087	12.9206	1.18534	2.3579	2.81275	0.352739	2.47355	0.000616187	0.0100708
ZMAT3	ENSG00000172667	1.05536	0.98426	1.06437	1.35489	1.98715	2.27443	1.34384	2.80134	2.03448	1.34927	1.17951	3.14111	2.344	1.66068	3.11138	4.62089	3.77868	0.78358	0.000623456	0.0101626
MPP1	ENSG00000130830	4.27274	7.25787	3.7409	5.84285	7.13522	5.87904	6.14125	17.054	19.8268	4.10661	5.66793	15.0758	21.4889	8.26609	18.2334	18.5835	4.80287	1.17901	0.00062613	0.0101846
BTLA	ENSG00000186265	0.182293	0.08694	0.0647206	0.164	0.0537281	0.162362	0.0276084	0.172596	0.350621	0.450171	0.168225	0.158588	0.158559	0.963534	0.654681	0.405681	0.0874699	1.73328	0.000627389	0.0101996
SLC17A5	ENSG00000119899	3.94662	4.18476	4.98534	3.7011	6.30143	8.66068	5.33376	11.5468	10.2882	3.74619	5.95352	10.5045	14.9638	6.80964	12.3301	12.7254	8.21002	0.829779	0.00063827	0.0103292
SAMD3	ENSG00000164483	0.123322	0.154013	0.0630219	0.107351	0.14867	0.247822	0.11336	0.19693	0.323157	0.246514	0.235837	0.163801	0.27093	0.503371	0.525935	0.259197	0.177345	1.04971	0.000641861	0.010369
PRRX1	ENSG00000116132	0.911923	1.16336	0.841486	3.2107	2.67381	4.07277	0.907715	6.22418	3.03061	2.48318	1.89885	3.09798	9.7289	3.07693	4.97807	12.3202	3.56587	1.31404	0.000645463	0.0104163
PDK1	ENSG00000152256	0.412307	0.187721	0.185615	0.506966	0.333657	0.465827	0.349761	0.575999	0.526626	0.55284	0.313408	0.440368	0.94528	0.621125	1.38394	2.27181	0.768236	1.0998	0.000652953	0.010504
FOXO1	ENSG00000150907	9.44899	4.75257	2.82241	4.79955	3.81701	2.44811	5.63826	8.37876	8.55439	9.35795	7.98601	8.02474	12.768	7.48019	5.25639	13.4437	23.1102	1.09728	0.0006568	0.0105383
MMP7	ENSG00000137673	0.824537	4.39569	2.5844	3.16103	2.49396	1.51161	0.131815	6.97457	13.9501	5.86835	2.31504	5.52552	29.9326	8.43863	2.61519	3.73787	2.5256	1.96774	0.000661368	0.0106005
LSM11	ENSG00000155858	0.344791	0.600836	0.3502	0.419513	0.271521	0.501425	0.4134	0.640483	0.476171	0.781053	0.716787	0.508852	0.652907	0.557633	0.580826	0.72335	0.666567	0.614733	0.000667615	0.0106562
XCL2	ENSG00000143185	1.63226	0.35008	0.692985	0	0.9375	4.19645	1.02369	3.43719	4.05494	2.44918	1.10076	1.44537	5.53337	10.1727	18.3347	4.61048	2.33027	1.92495	0.00067827	0.0107926
SCML4	ENSG00000146285	0.279137	0.337025	0.128385	0	0.358224	0.641078	0.454211	0.526322	1.16074	1.08268	0.85599	0.432557	0.537409	2.02999	1.51017	1.12038	0.519355	1.64732	0.000680137	0.0108167
FOXP3	ENSG00000049768	0.938015	0.224173	0.279399	0.381758	0.200109	0.328812	0.0899734	1.71887	2.75601	1.1162	0.0898359	0.719862	0.453456	1.92367	2.78885	0.864818	0.113441	1.99303	0.00069337	0.0110157
RHOQ	ENSG00000119729	11.8567	10.1167	6.32923	13.141	9.51093	10.1363	12.021	18.2291	24.017	9.11712	11.9914	18.7497	30.1922	11.9702	20.4412	25.68	17.1775	0.803659	0.000695343	0.0110372
ATP10D	ENSG00000145246	1.05543	1.66381	0.652697	0.955748	1.16378	0.693323	1.23447	1.27482	1.61229	2.53322	2.68007	2.18462	1.20908	1.70661	1.23373	1.63853	2.43308	0.820043	0.000704842	0.0111639
ZNF71	ENSG00000197951	0.724354	0.468842	0.620479	0.371231	0.643867	0.374549	0.303283	0.768891	0.879441	1.0244	0.945727	0.821281	0.456937	0.634011	0.780633	0.716446	0.584009	0.643599	0.000705715	0.0111714
JAM3	ENSG00000166086	10.4114	6.21399	4.34961	3.31215	2.97591	3.13835	2.13462	7.93966	6.37083	12.6827	11.943	8.70453	4.66512	7.78578	3.64541	4.66295	5.57224	0.850691	0.000713442	0.0112705
CTSZ	ENSG00000101160	70.2793	99.0553	119.679	123.926	166.648	115.249	70.099	467.738	495.445	76.3775	99.5916	322.699	477.084	236.222	384.727	165.311	82.8275	1.35707	0.000714799	0.0112803
TTYH3	ENSG00000136295	9.2018	5.87351	6.52667	4.50656	5.14218	8.59391	5.07927	20.6635	23.2201	9.77248	6.60767	9.55916	20.0348	9.07102	13.8848	10.8529	4.98221	1.02395	0.000718163	0.0113276
EXTL1	ENSG00000158008	0.125088	0.0708436	0.0719154	0.0445455	0.0291871	0.152147	0.0824886	0.299627	0.285706	0.197838	0.141111	0.161533	0.0676775	0.115604	0.336086	0.226181	0.173097	1.27489	0.000723782	0.011387
SH3RF3	ENSG00000172985	2.84227	1.61904	3.63221	1.71815	1.15239	1.18437	1.13155	3.65253	3.42855	4.21173	2.22857	2.46811	2.32816	3.06173	1.81433	3.45964	1.96234	0.746485	0.000741915	0.0116237
PRDX4	ENSG00000123131	3.94943	4.96046	6.68326	7.11181	9.00664	4.52395	1.98347	10.1705	9.81622	5.77494	5.74506	10.6346	19.2788	11.914	22.6908	13.2667	12.0101	1.01387	0.000742615	0.0116237
TSPAN7	ENSG00000156298	10.2989	6.22483	5.61636	6.06525	4.26858	3.54168	1.91447	7.64494	6.31016	11.4123	14.8747	14.5161	5.92385	14.328	6.49838	10.9733	7.38997	1.00613	0.000747751	0.0116862
TMEM200A	ENSG00000164484	0.624213	0.282012	0.244564	1.38314	0.399186	0.298316	0.0609827	1.22961	1.05118	1.0421	1.53203	1.14983	1.65564	1.08611	1.17527	1.4063	0.590913	1.38994	0.000752984	0.0117498
XPNPEP2	ENSG00000122121	0.101344	0.367334	0.111868	0.0384958	0.0851284	1.20908	0.301345	3.00417	0.473712	0.176313	0.104525	1.38199	3.4693	0.262247	1.22401	6.41269	0.851337	2.36102	0.000757324	0.0117998
ACP5	ENSG00000102575	23.8864	65.2816	86.3433	49.604	122.81	79.5109	57.7445	459.505	492.459	21.2117	42.9868	279.659	552.326	151.921	351.691	139.641	36.9786	1.86498	0.000768059	0.0119489
AK4	ENSG00000162433	0.126379	0.326266	0.114817	0.106679	0.174745	0.261392	0.0763246	0.651657	0.49725	0.120915	0.115864	0.265264	3.94139	0.112471	0.303423	2.18401	2.88043	2.15736	0.000773131	0.0120217
ACVR1	ENSG00000115170	3.23589	2.81325	3.21646	4.06907	4.33939	2.21897	1.49223	5.36087	5.74196	3.92743	5.46008	5.28467	5.91159	4.65559	5.59896	4.05566	3.32291	0.70834	0.000775531	0.0120529
TMEM176B	ENSG00000106565	15.6113	12.8182	17.5643	30.4329	16.8789	39.1574	6.36101	64.444	36.6039	28.045	18.0054	40.9898	94.3205	48.6771	74.0416	30.3809	37.6179	1.19006	0.000778624	0.0120887
TBC1D1	ENSG00000065882	3.42451	4.20468	2.54319	5.45236	2.86264	2.83445	2.64814	5.73167	6.92888	4.72878	3.66771	6.30821	5.9215	4.40853	7.15226	5.64876	4.14041	0.682736	0.00078416	0.0121501
SSPN	ENSG00000123096	1.54445	1.46077	2.37579	2.29135	2.35393	2.52561	1.5313	5.77962	3.98637	1.97663	1.82088	2.67996	3.45394	3.38654	5.0529	3.54123	4.46321	0.828529	0.000784055	0.0121501
DYRK2	ENSG00000127334	1.274	1.25263	2.26135	2.07198	1.25183	1.03688	1.00699	3.13256	1.96862	2.34782	1.86696	2.32021	2.96662	1.80466	3.5232	2.54975	1.60574	0.76033	0.000790647	0.0122445
ISM1	ENSG00000101230	0.94387	2.10725	1.50997	2.57207	1.16182	0.902808	0.747898	4.16199	7.23115	4.86787	2.95578	1.9946	4.01538	4.568	1.93218	0.700174	0.864071	1.26402	0.000806354	0.0124002
HPGDS	ENSG00000163106	1.2602	0.527048	1.54562	2.29771	3.92059	2.80079	1.19265	8.70008	14.4086	0.859253	1.11779	9.0264	10.1553	4.77245	8.22072	3.44017	1.83823	1.72779	0.000813624	0.0124932
TNFSF18	ENSG00000120337	0.105987	0.012313	0.0216654	0	0.230815	0.0448395	0.0508309	0.248692	0.630529	0.111752	0.0546573	0.396261	0.291928	0.838023	0.699106	0.052415	0.0690188	2.32339	0.000812951	0.0124932
MS4A6A	ENSG00000110077	3.50967	8.11623	2.88474	3.93201	7.38027	7.7843	5.45798	9.95989	17.6156	8.35696	4.34635	18.448	10.0791	15.9329	20.2915	10.932	5.21716	1.07796	0.000817184	0.0125353
ADAM23	ENSG00000114948	0.0662894	0.111666	0.0542022	0.17836	0.396998	0.200988	0.111272	0.58329	0.258214	0.314527	0.0854631	0.446765	0.986833	0.459473	0.343019	0.450764	0.165476	1.3818	0.000819121	0.0125588
ANGPTL2	ENSG00000136859	3.54795	1.80554	2.06949	3.4472	5.45657	3.34159	0.831105	8.0611	4.24003	6.28937	4.04972	5.99265	9.64676	4.89451	3.26738	6.96881	15.4484	1.18642	0.000824135	0.0126167
GGT5	ENSG00000099998	4.71063	7.01219	1.31144	1.01263	4.75201	3.70819	2.2311	14.5268	13.0411	9.81941	3.19067	5.75882	5.5837	6.19085	6.14084	17.3677	6.57771	1.34738	0.000826307	0.0126374
TMEM132A	ENSG00000006118	1.52204	0.761693	0.882526	0.602241	0.532711	0.747115	0.30883	1.34308	1.68741	3.29195	2.44782	1.28153	1.09797	1.57495	0.456043	0.39445	1.91242	1.1087	0.00082743	0.012642
RPN1	ENSG00000163902	29.4194	34.5844	38.8997	32.0806	39.5823	28.3586	13.3296	68.3359	52.4296	38.8143	41.8717	42.8227	69.512	47.1567	48.6739	45.3611	40.8328	0.704772	0.000851759	0.0129
SERINC1	ENSG00000111897	37.5848	37.729	23.9709	38.6123	31.7652	16.6566	17.3639	36.7195	41.5519	54.5317	66.3805	48.7671	38.4228	41.9801	41.7177	30.7075	41.1749	0.659902	0.00086225	0.0130238
ST18	ENSG00000147488	0.0221751	0.0188919	0.00906586	0.0608349	0.00229963	0.0104239	0.0047267	0.129118	0.0544441	0.0194844	0.02033	0.072726	0.122157	0.0394694	0.137864	0.155359	0.00802247	2.08344	0.000887836	0.0132679
TMLHE	ENSG00000185973	0.452197	0.548451	0.399323	0.961903	1.29147	0.788194	0.884836	0.870064	1.17599	0.815316	0.61564	1.16922	1.55156	1.09214	1.74029	1.54976	1.65493	0.636749	0.00088829	0.0132682
PNOC	ENSG00000168081	0.250261	0.0697772	0.153471	0.2535	0.109002	0.169403	0.080016	0.300136	0.311946	0.430993	0.0344157	0.46291	0.446412	0.442012	1.27507	1.33666	0.65188	1.61023	0.000894139	0.0133361
C1QTNF1	ENSG00000173918	9.90159	10.7679	3.45953	2.63697	2.1552	4.44562	2.7336	16.4663	11.7252	12.2739	4.90273	7.81232	16.4988	7.55477	3.13639	19.39	33.7386	1.49584	0.000899349	0.0134008
EEPD1	ENSG00000122547	1.77096	2.05569	1.47646	2.26551	0.887913	1.55419	0.982709	2.85043	2.62457	2.13734	2.62662	3.01107	2.2057	1.88015	2.32198	2.89343	1.4916	0.671781	0.000904946	0.0134515
OSBPL8	ENSG00000091039	3.92572	3.15036	1.9723	5.91792	3.48763	3.17811	2.19347	6.71708	5.91894	5.3611	4.70126	5.45678	8.31226	4.81841	6.28113	5.6212	3.87483	0.747562	0.000904939	0.0134515
FXYD5	ENSG00000089327	28.5967	34.8356	37.3702	38.6244	42.5626	54.9011	24.8152	137.705	178.706	21.1365	25.3019	80.1401	158.595	78.5514	135.695	76.5106	40.2156	1.30855	0.000908984	0.013492
COL15A1	ENSG00000204291	1.07696	1.40847	1.38627	1.19486	3.29413	3.32471	0.557415	6.43848	8.21032	3.49093	0.775339	2.52102	5.00126	4.54619	2.64846	14.8192	2.78443	1.55349	0.000923983	0.0136676
SLC6A7	ENSG00000011083	0.0242339	0	0.00495377	0	0	0.00683502	0.0154966	0.0252726	0.260879	0.038328	0.0166631	0.0286121	0.101713	0.0149309	0.0440966	0.0119847	0.0210415	2.93212	0.000923864	0.0136676
IFI16	ENSG00000163565	17.0719	7.68726	5.74822	14.2141	20.261	19.8194	11.4588	20.8885	22.777	14.1397	11.6199	26.2552	38.3856	28.4092	24.583	41.0143	25.738	0.792403	0.00092722	0.013703
COL14A1	ENSG00000187955	0.84502	7.76587	1.02886	0.685596	1.68456	4.467	0.369856	12.0924	7.24435	5.17505	2.50253	6.67141	9.57149	6.50284	9.24252	11.1737	6.00764	1.67845	0.000930877	0.0137307
ARL14EP	ENSG00000152219	2.2457	2.3435	2.12147	2.68731	2.42915	2.02097	1.53149	2.75146	5.00307	2.63474	2.21913	3.59397	3.04933	3.13512	3.06032	3.77473	3.97722	0.594473	0.000932941	0.0137477
NNMT	ENSG00000166741	29.2731	14.196	5.02256	9.90089	15.6171	14.6002	5.87444	61.6638	24.3104	11.0059	10.3022	30.5373	98.0859	21.6518	27.6861	68.8682	76.4325	1.53535	0.000933378	0.0137477
HABP2	ENSG00000148702	0.0096993	0.0540867	0	0.0552646	0	0.0164138	0.0372139	0.136553	0.222566	0.0664746	0.0100038	0.10879	0.07633	0.155374	0.410342	0.0575605	0.0442133	2.41146	0.000934753	0.0137614
ZNF831	ENSG00000124203	0.309291	0.199814	0.076331	0.0788009	0.126733	0.255318	0.0470328	0.368766	0.381464	0.517009	0.252866	0.256063	0.142478	0.632099	0.895665	0.366537	0.230885	1.38379	0.000946767	0.0138917
FILIP1L	ENSG00000168386	13.9766	5.41985	3.04373	6.89311	7.47018	2.54723	4.1383	9.52183	13.8343	19.1592	10.3065	17.314	11.7935	8.79265	5.62959	14.5402	15.3232	1.08112	0.000955025	0.0139728
PTGDR	ENSG00000168229	0.198812	0.269009	0.143436	0.155481	0.261962	0.57393	0.13461	0.439058	0.55659	0.930983	0.850368	0.600632	0.202475	1.03757	0.414963	0.685353	0.289395	1.26823	0.000960262	0.014036
SKAP1	ENSG00000141293	2.04946	1.19514	0.985741	2.03527	2.96299	3.33221	1.05358	3.56217	5.897	2.36572	1.99637	2.98906	3.48924	6.47034	9.32312	3.70638	2.66921	1.09453	0.000969702	0.0141467
SAMD8	ENSG00000156671	3.63624	2.50759	1.75122	1.97057	1.68785	1.40299	1.60906	2.4004	3.17688	3.21803	4.60049	3.2113	3.02947	2.20152	2.65988	2.88083	4.62219	0.690446	0.000974241	0.014193
MPPED2	ENSG00000066382	0.0475996	0.102553	0.0504195	0.00821857	0.0767359	0.0695668	0.124519	0.196303	0.272142	0.127753	0.118272	0.258005	0.129404	0.101311	0.0649601	0.23754	0.149349	1.23621	0.000978597	0.0142497
HM13	ENSG00000101294	6.45206	6.5668	10.0538	4.29131	8.97821	8.33149	4.82103	19.9972	14.9249	6.29062	7.62226	12.1385	24.4219	10.9182	13.0094	14.7349	10.713	0.913395	0.000985093	0.0143178
MITF	ENSG00000187098	1.49909	1.93519	1.56041	3.49341	3.35059	3.17942	2.36026	5.85484	6.69709	2.04858	2.73121	5.85706	7.98648	3.24178	6.6961	7.91968	2.0616	1.01955	0.00100477	0.0145824
SNX18	ENSG00000178996	5.67883	3.72712	3.18904	4.49602	2.82281	2.55909	2.82758	4.31192	5.23299	7.2088	6.93969	5.19056	5.0013	5.11064	6.85745	4.59602	3.14127	0.628037	0.00101516	0.0146571
CPQ	ENSG00000104324	4.25808	4.62733	3.46069	9.45134	5.07547	3.38586	2.49979	8.24987	10.0804	8.02194	5.74104	7.5047	8.86591	8.62903	9.18572	5.63238	8.59254	0.793189	0.00101516	0.0146571
CLEC2B	ENSG00000110852	8.52472	4.59248	4.18879	8.63163	10.027	8.28247	3.48224	20.0974	18.0552	4.76356	6.60813	17.2404	35.141	12.8655	17.515	23.1405	7.19742	1.18121	0.00101513	0.0146571
IKZF1	ENSG00000185811	1.96131	1.43788	0.927084	1.86597	1.89822	2.2761	1.79433	2.71646	4.11632	4.16274	2.79876	2.12303	2.26244	4.50301	6.95629	3.2003	1.31026	0.971296	0.00102495	0.0147568
ITK	ENSG00000113263	1.94996	0.482764	0.159272	0.634214	0.477113	0.551137	0.427064	1.04472	1.95853	2.29075	1.06512	0.649789	0.859737	2.46377	2.37985	2.40371	1.32888	1.36344	0.00102922	0.0147889
FOXO3	ENSG00000118689	11.4253	9.9205	4.8992	8.76887	8.81555	10.8801	13.8673	15.1453	17.7413	15.4229	13.1107	11.7375	17.0137	19.6263	9.48581	26.3328	33.3177	0.833233	0.00103049	0.014795
SYN1	ENSG00000008056	0.51951	0.423759	0.352479	0.419866	0.505506	0.823031	0.318069	1.26222	0.96758	0.722586	0.399014	0.965725	1.46137	0.810412	0.512883	1.27913	3.86531	1.23656	0.00103228	0.0148068
CDKN2C	ENSG00000123080	1.01558	3.64383	1.59305	1.6852	2.40459	1.71862	1.08692	4.36463	2.4258	2.86866	3.72675	3.74231	2.88561	2.50944	3.6619	5.4401	2.81941	0.881491	0.00103676	0.0148381
RASGRF2	ENSG00000113319	0.606529	0.26337	0.264227	0.742793	0.250565	0.681467	0.324269	0.855466	0.966159	0.992478	0.75718	0.892198	0.878993	0.635074	0.619676	1.23178	0.528787	0.911598	0.00104631	0.0149591
DUSP2	ENSG00000158050	6.02188	0.550284	0.75434	1.01121	1.1652	1.56898	1.37359	6.39008	6.67815	2.71012	1.24029	1.21387	8.35105	4.43412	11.8637	5.2434	12.6849	1.72962	0.00104719	0.0149647
CLEC14A	ENSG00000176435	23.6417	21.1035	15.5824	12.5404	11.3029	10.1939	2.68641	24.451	22.3663	49.748	45.1691	37.2141	10.6262	36.1886	10.9861	22.9812	11.9822	1.14242	0.00106189	0.0151607
CCL3L3	ENSG00000276085	2.75263	1.19498	0.888442	0.458595	0.225361	3.14631	1.94548	11.3125	6.0742	0.649211	3.68579	4.56131	9.08294	3.24312	21.2543	4.38838	0.393096	2.04837	0.00106714	0.0151933
MMP16	ENSG00000156103	0.0175668	0.085714	0.0143637	0	0.0245934	0.032205	0.00280832	0.103049	0.116948	0.0185223	0.0422761	0.096789	0.0714264	0.0992129	0.0699236	0.18461	0.106769	1.803	0.00107128	0.0152452
ARL6IP5	ENSG00000144746	29.4789	39.4885	36.8197	28.9558	54.2263	31.3454	15.9187	69.7755	67.9405	42.5528	45.8387	62.4525	69.7515	51.5066	71.8045	42.2542	42.3041	0.748549	0.00107552	0.0152796
RRAGC	ENSG00000116954	2.95186	2.00973	1.89441	1.66887	3.15229	1.75417	1.4552	3.76386	3.08046	1.78783	2.44624	4.5307	5.15923	3.16368	5.6211	4.59333	4.23789	0.761559	0.00108579	0.0153661
TLL1	ENSG00000038295	0.188622	0.0755997	0.164832	0.179121	0.352092	0.227428	0.180924	0.269242	0.164312	0.594158	0.386655	0.411993	0.319143	0.499717	0.19628	2.55008	0.611082	1.47426	0.00108946	0.0153968
ITGA2	ENSG00000164171	1.13451	1.09713	1.28697	0.843159	1.18025	0.872679	0.576366	1.36435	1.44057	8.34045	1.60488	4.65641	1.58096	2.80426	1.28208	0.628702	1.39583	1.36335	0.00111707	0.0157148
ISLR2	ENSG00000167178	0.122091	0.0567352	0.270964	0.0331262	0.0379837	0.0295157	0.0390362	0.313763	0.815272	0.183902	0.101938	0.0617779	0.0411777	0.533721	0.182489	0.133697	0.0530038	1.83976	0.00112203	0.01577
PXDC1	ENSG00000168994	30.7104	20.4871	14.4896	19.3879	11.6418	13.1138	10.1628	32.4304	39.3327	27.1881	28.584	26.3053	25.0593	20.5024	18.4119	12.635	42.238	0.770702	0.00112446	0.0157969
KCP	ENSG00000135253	0.43377	0.16465	0.555718	0.448628	0.400841	0.319785	0.0947481	2.18679	3.74124	0.405287	0.283493	0.370158	2.2104	0.481585	0.533363	0.624436	0.341203	1.68895	0.00113097	0.0158449
TNFRSF10A	ENSG00000104689	1.73085	0.854588	1.16463	0.730519	1.7052	1.42384	0.945398	2.3315	1.8081	2.24955	1.36368	1.632	3.29178	1.61442	1.95203	2.05969	2.4969	0.744755	0.00113403	0.0158713
OR51E1	ENSG00000180785	0.00981471	0	0.0120376	0	0	0	0	0	0.0166825	0.056917	0.00506142	0.0347636	0.123581	0.0786111	0.0870631	0.393156	0	3.77583	0.00113654	0.015894
CD22	ENSG00000012124	0.403138	1.67399	0.572143	0.995364	1.34916	1.99304	2.03838	3.30177	7.48371	1.90976	1.9275	3.28079	2.78731	4.59503	7.22294	1.11504	0.862576	1.44229	0.00113957	0.0159219
DAD1	ENSG00000129562	72.6967	66.1561	98.2879	56.6121	119.352	51.7048	40.76	148.466	89.6151	73.8967	97.3006	124.832	231.464	134.504	155.675	151.589	130.957	0.824584	0.00114627	0.0160009
RASGEF1B	ENSG00000138670	3.6324	1.85338	2.06717	1.75232	2.49859	2.95669	2.22986	6.62821	8.45859	2.06818	2.9166	5.14851	9.33322	4.20069	6.35761	4.9984	1.59429	1.08483	0.00115059	0.0160466
BATF	ENSG00000156127	10.2068	3.02748	2.77449	3.98706	2.09443	7.38064	2.32605	20.0712	12.7348	5.15199	2.74379	7.07234	18.4289	12.3764	15.0655	10.7129	9.99355	1.33269	0.00115469	0.0160818
MRPL15	ENSG00000137547	5.00337	7.74324	7.63421	7.63612	10.3958	4.9643	4.57065	14.8848	11.6683	7.08112	6.77309	12.6058	17.4374	10.1104	13.3109	14.2277	10.4534	0.755744	0.0011629	0.0161618
SEMA3A	ENSG00000075213	0.272529	0.258563	0.459599	0.388203	0.445128	0.515636	0.206947	0.494406	0.463229	0.766272	0.341596	0.491585	1.16767	0.769585	0.511397	1.45727	1.05003	0.933206	0.0011629	0.0161618
CCR1	ENSG00000163823	1.59753	2.8065	3.54436	2.91079	13.3707	7.18719	1.29563	22.7044	26.0391	3.00594	3.93836	14.6905	19.7574	10.947	22.1917	19.279	2.25824	1.69739	0.00116474	0.0161778
CLDN11	ENSG00000013297	1.64062	0.631226	0.858253	1.79811	0.241486	0.696578	0.518915	1.91791	1.24939	2.27238	1.87408	2.84999	1.3235	1.99265	0.830592	2.626	5.60991	1.33027	0.00117516	0.016292
TMEM37	ENSG00000171227	5.75697	8.30619	5.81762	8.64139	6.25422	10.4101	3.88917	10.6518	10.3115	9.88023	16.9352	15.6222	10.9366	17.1055	15.2909	6.07296	9.83592	0.80175	0.00119396	0.0164753
ATG7	ENSG00000197548	1.1284	1.24	1.36181	1.58638	2.27499	1.77364	1.55997	4.24327	4.59363	1.27234	1.38334	2.83046	3.83646	2.04857	4.59519	2.99972	1.97171	0.924327	0.00119474	0.0164753
PTX3	ENSG00000163661	2.41345	0.318613	0.134549	0	0.597264	0.247526	0.403363	4.93368	2.17543	0.713292	0.40544	0.809508	9.39576	0.57451	0.773515	6.23901	6.73899	2.44717	0.00119389	0.0164753
ATF3	ENSG00000162772	38.9823	1.29742	3.66661	4.83579	1.72902	2.02065	3.08226	18.3832	31.175	14.2933	10.6628	9.84768	51.1294	7.56772	21.3998	20.4572	59.198	2.00169	0.00122679	0.0168567
HOXA9	ENSG00000078399	0.046841	0.0897882	0.0933563	0	0.131154	0.0693589	0.0336971	0.293092	0.08957	0.216076	0.223441	0.311082	0.33176	0.158728	0.0479436	0.234544	0.0838829	1.52132	0.00122847	0.0168647
TMEM255A	ENSG00000125355	0.524056	0.730581	0.405947	2.28749	0.77229	1.03465	0.537945	1.71147	18.4247	0.581643	1.4461	0.36907	0.296648	5.30203	9.20337	1.10487	3.74794	2.21015	0.00122968	0.0168738
EMC7	ENSG00000134153	12.523	17.3296	19.1638	11.9142	22.4936	11.5133	7.10099	27.4003	28.9693	15.5994	18.9699	25.3232	41.1812	26.5856	30.4984	21.2654	20.6353	0.801051	0.00123142	0.0168901
NDUFB9	ENSG00000147684	9.32294	10.9844	12.6177	9.25055	10.8421	11.3018	6.12126	30.9721	30.5696	7.35474	9.90786	20.0233	34.5818	13.7075	21.7086	19.3464	11.5096	0.997255	0.00123311	0.0169057
ADORA3	ENSG00000282608	0.514828	1.38942	0.477622	0.777222	0.825481	0.815377	1.34217	2.6535	2.98424	0.65418	1.0756	2.24433	2.09848	4.59526	1.24305	3.1238	0.747879	1.24897	0.00124227	0.0170161
NAV1	ENSG00000134369	1.06002	0.834681	0.752742	0.597076	0.883186	1.60001	0.901597	2.11288	1.60843	1.90055	1.50227	1.51451	1.70942	1.31301	1.10707	2.70823	0.902205	0.789153	0.00125294	0.0171239
TLDC2	ENSG00000101342	0.764148	1.29772	0.715695	0.422202	0.816939	1.17558	1.35931	1.71696	2.71579	2.95183	1.61926	1.62396	1.67287	1.12993	0.957524	2.76213	1.1038	0.94819	0.00125404	0.0171239
TMEM130	ENSG00000166448	0.243417	0.32874	0.87232	1.53141	0.880352	1.46105	0.087556	2.11211	7.23409	5.19729	3.19315	1.8456	0.634543	5.92394	0.679962	0.428852	2.74425	1.87569	0.00125223	0.0171239
MMP19	ENSG00000123342	42.8878	7.53586	4.49753	1.91778	13.1231	4.14986	8.34549	33.3367	89.197	18.3156	7.99099	33.7215	57.901	8.64894	9.71354	44.7006	188.826	2.10357	0.00125159	0.0171239
ZNF880	ENSG00000221923	1.01099	1.02381	0.959218	0.688348	0.667629	1.1863	1.32651	1.20103	1.59683	1.66936	1.73624	1.05851	1.25346	1.31629	1.39924	1.98811	1.80116	0.609687	0.00127431	0.0173466
PRF1	ENSG00000180644	5.93505	5.64934	2.44646	2.44586	2.92645	4.72574	2.00055	5.1676	5.86489	12.3829	16.278	7.55268	4.08684	12.5224	9.7521	2.15981	4.75821	1.16048	0.00127536	0.0173533
SIT1	ENSG00000137078	1.33649	0.987486	0.967121	1.82761	0.324319	2.44262	0.205111	4.59944	2.77146	3.35385	1.64035	1.21501	1.85111	5.53347	10.7429	3.11307	1.34029	1.61885	0.00128743	0.0174865
VASN	ENSG00000168140	9.98631	7.75391	9.2636	3.38518	5.08498	7.11275	2.97063	19.0325	11.6348	7.77715	14.4719	10.1264	12.982	6.89262	9.26394	5.41063	17.6406	0.917705	0.00129752	0.0175924
OGFRL1	ENSG00000119900	2.99799	1.95861	1.58376	3.41639	3.12364	2.84508	2.71025	6.85069	11.5838	2.94412	2.16246	3.53268	6.53205	3.67008	4.57543	4.36359	6.84196	0.995355	0.00132063	0.0178428
SLC2A3	ENSG00000059804	10.1533	6.01752	3.68361	3.05172	12.2499	7.17787	3.13215	30.9051	16.1959	6.70995	9.13559	6.94916	56.9155	6.30176	11.3964	25.4921	16.3665	1.48003	0.0013421	0.0180544
SYNDIG1	ENSG00000101463	0.174424	0.069475	0.0840436	0	0.209308	0.168669	0	1.22783	0.95296	0.131365	0.06425	0.198581	0.676522	0.230283	0.544091	0.517559	0.0892453	2.16454	0.00134187	0.0180544
ASIC2	ENSG00000108684	0.0190122	0.0176698	0.0116591	0.0120364	0.0295743	0.00536226	0	0.0693947	0.123877	0.0400925	0.019609	0.0336704	0.0299238	0.0507595	0.00432438	0.0517127	0.22698	2.26151	0.00134575	0.0180709
PCDHGA6	ENSG00000253731	0.0986533	0.118777	0.0769983	0.0681341	0.0878906	0.0645024	0.0989285	0.063132	0.137197	0.503548	0.305251	0.161479	0.1341	0.171295	0.113215	0.099794	0.245292	1.15812	0.00137977	0.0184069
EFEMP1	ENSG00000115380	16.9294	30.0038	22.3504	16.3913	17.8395	14.0215	9.60058	34.5352	16.8987	42.1477	43.5877	27.9314	24.4476	40.9443	21.1369	38.5188	151.765	1.2671	0.00139097	0.0185322
ZZZ3	ENSG00000036549	1.34274	1.4547	1.05041	2.25107	1.595	1.45265	1.39747	2.25751	3.00516	1.82058	1.94941	3.28455	2.2962	1.9457	3.53327	2.05638	1.63083	0.648259	0.00139323	0.0185543
F2RL2	ENSG00000164220	0.165508	0.115366	0.190306	0.392928	0.279982	0.778979	0.555636	1.0437	1.15166	0.261765	0.165369	0.738889	1.39203	1.42124	0.501152	1.58841	0.49174	1.35035	0.00139643	0.0185807
ZFPM2	ENSG00000169946	0.652381	0.432478	0.123098	0.415903	0.519469	0.416895	0.385081	0.813557	0.56995	1.07509	0.738736	0.55479	0.753944	0.542483	0.672407	2.1456	5.14253	1.46811	0.00139632	0.0185807
RAP2B	ENSG00000181467	5.72126	6.09539	3.87669	9.25892	7.87808	8.84955	4.4818	17.5826	26.9242	4.87324	6.56482	12.7583	16.1313	12.6293	20.9116	13.7625	6.41515	1.06648	0.00139733	0.0185847
ZNF385A	ENSG00000161642	22.4939	15.3293	19.2682	32.1898	11.3719	21.5535	14.1592	84.1454	148.915	10.3881	11.8993	39.5205	110.242	28.034	70.9965	42.6841	13.1077	1.55036	0.00143079	0.0189314
OSTM1	ENSG00000081087	3.01748	2.99943	2.99014	3.79536	5.65124	3.25207	2.60043	4.77753	6.01208	4.00334	3.93664	5.92198	9.48286	4.64985	7.17697	5.34647	4.36373	0.639626	0.00143769	0.0190144
TP53INP1	ENSG00000164938	6.46165	4.7872	4.15036	4.92557	2.6538	3.61674	2.75132	3.59251	6.10235	12.6609	6.90944	6.8285	4.56379	8.63606	9.28314	7.2549	4.56187	0.817372	0.0014436	0.0190492
VOPP1	ENSG00000154978	5.30997	3.44777	5.31229	4.65947	10.6525	7.97873	4.63659	9.8528	12.8359	4.95385	3.98304	12.8274	14.8572	14.8259	19.1589	14.2304	7.65637	0.849465	0.00144537	0.0190492
SLC12A5	ENSG00000124140	0.109102	0.0337996	0.0198241	0.0230238	0.0339427	0.0239335	0.0503869	0.0758524	0.240393	0.193858	0.0333415	0.0620211	0.130379	0.0547717	0.074447	0.089926	0.105255	1.38763	0.00146154	0.0191975
ZFP36	ENSG00000128016	1031.34	82.8575	58.5032	88.3822	70.3944	71.1194	73.1406	513.066	732.666	537.317	321.174	196.954	598.163	305.889	404.283	258.162	1042.94	1.69078	0.00146639	0.0192448
ATP2B4	ENSG00000058668	11.793	12.1625	8.25462	7.26968	10.925	7.7895	8.14083	10.4967	11.3002	21.7988	16.0396	19.7158	14.8773	13.5471	10.8855	10.4887	23.0128	0.694118	0.00149154	0.0195167
LAMA2	ENSG00000196569	2.49846	5.10703	1.4395	1.30811	1.42012	1.81966	2.60547	7.12402	4.48864	4.13678	8.05325	7.49905	2.605	3.31467	3.57754	2.03846	2.26315	1.016	0.00149219	0.0195167
TIGIT	ENSG00000181847	0.652221	0.202958	0.160703	0.475588	0.108703	0.285787	0.134058	0.760644	1.42041	0.524983	0.138143	0.433155	0.421618	0.936442	2.63453	0.980611	0.401973	1.60351	0.00149	0.0195167
PGM2	ENSG00000169299	2.47067	1.53526	1.34482	2.96461	2.6992	1.66106	1.72686	2.87616	3.26357	2.72622	2.19267	3.34666	5.32806	2.67274	3.56127	4.31199	8.58079	0.821143	0.00149996	0.0195932
GAL	ENSG00000069482	0	0.0190188	0.050197	0	0.0763973	0	0.0261714	0.128045	1.66959	0	0.0140707	0.0322143	2.25458	0	0.0186181	0.0404805	0.248751	4.09378	0.00150916	0.0196883
CST7	ENSG00000077984	19.6422	10.7139	8.86453	11.735	6.87028	18.2657	4.42662	32.2773	31.3446	14.4974	16.3841	13.9145	20.5302	38.4206	58.2186	13.2128	18.5035	1.16802	0.00151669	0.0197613
HELB	ENSG00000127311	0.393372	0.202512	0.151362	0.249039	0.187172	0.267581	0.204689	0.337839	0.349612	0.53947	0.332798	0.283825	0.331826	0.410275	0.419299	0.415779	0.272907	0.66491	0.00154353	0.020094
LTBP2	ENSG00000119681	12.6571	9.77173	10.5829	9.0851	16.8896	13.6808	1.92737	23.9528	20.4727	50.4737	34.272	20.9508	10.845	38.5178	16.0407	8.54695	22.0362	1.20004	0.00154999	0.020144
TRAM2	ENSG00000065308	3.20917	3.23908	2.5285	3.6863	2.65975	1.86384	2.20646	3.498	2.6532	6.28561	5.3965	5.13479	4.33983	3.22051	3.6964	5.6487	3.10964	0.666111	0.00156031	0.0202476
PRR9	ENSG00000203783	0	0	0	0	0.0269369	0	0	0.135442	0	0	0.0148836	0	0.545104	0.0533456	0.0196937	0.192686	1.97341	4.37639	0.00158013	0.0204405
CXCL14	ENSG00000145824	3.44826	1.32698	3.11687	0.818644	1.59242	2.0059	2.98022	21.9837	20.163	1.49599	0.148188	13.1149	6.33186	3.20893	16.4584	1.43885	3.2747	2.02356	0.00158653	0.0204888
CCL11	ENSG00000172156	1.70941	0.0458284	0.846696	1.87306	0.490906	0.778825	0.0945954	3.23968	4.2466	1.17849	1.45793	2.13468	3.23377	3.03808	11.2606	0.70719	1.47709	1.93796	0.00159484	0.0205701
IGFN1	ENSG00000163395	0.254698	0.0489754	0.109514	0.133445	0.106563	0.116424	0.129172	1.02124	0.61455	0.645141	0.17211	0.285158	0.262643	0.131672	0.0938896	0.171564	0.120105	1.28038	0.0016037	0.0206584
CAMP	ENSG00000164047	0.714168	0.597368	0.291973	0	0.355495	1.81284	1.18737	2.08538	4.61284	0.100402	0.687483	12.0858	1.76101	1.2027	7.30979	9.57134	0.248035	2.26237	0.00161382	0.0207452
TNFSF11	ENSG00000120659	0	0	0	0.0246497	0.0121132	0.0219631	0	0.0507556	0.0330903	0.0205267	0.006693	0.0153233	0.316623	0.0239889	0.0708483	0.0481382	0.0591614	2.97987	0.00164609	0.0210193
SLC9A9	ENSG00000181804	1.8052	0.907429	0.612058	2.58789	1.17453	1.49806	0.482829	2.61342	2.17589	2.21909	2.29601	2.46435	3.01883	2.71636	3.41112	1.47432	2.48107	0.939593	0.00166245	0.0212017
KIAA0930	ENSG00000100364	4.25545	5.84364	9.50063	8.2705	7.03809	8.4445	5.3722	24.7137	43.8625	4.86953	5.78208	12.7341	29.4602	10.121	21.725	10.9935	6.37918	1.29885	0.0016805	0.0213674
KIF7	ENSG00000166813	0.567412	0.617986	0.574138	0.16165	0.311129	0.50411	0.36057	0.976359	0.741426	1.2302	0.640091	0.699232	0.530258	0.620527	0.333942	1.02598	1.13621	0.887823	0.00168275	0.0213684
MYH13	ENSG00000006788	0	0	0.00342605	0.0530537	0.00521428	0.0519985	0.00535877	0.201005	0.109205	0.0353438	0.0432162	0.0197883	0.18026	0.0481894	0.0228731	0.037299	0.0945906	2.39198	0.00168735	0.0213949
CTSV	ENSG00000136943	0.105656	0.131513	0.0879337	0	0.0704372	0.0383139	0.0796278	0.153472	0.121864	0.413783	0.369731	1.2118	0.172235	0.185991	0.0875447	0.0279919	0.0982906	1.98548	0.00170052	0.0215176
CACNA2D1	ENSG00000153956	0.657442	0.946717	0.509398	0.508435	0.679746	0.639558	0.876059	1.12696	0.712647	0.846784	0.783651	1.1132	1.12461	1.13999	0.953636	1.33168	1.68943	0.593832	0.0017036	0.021521
CHIT1	ENSG00000133063	1.15175	0.450988	0.132257	27.3828	0.197005	1.4948	0.149648	91.9575	123.541	0.916848	7.47296	12.9076	68.4053	29.818	114.348	1.85514	2.42338	3.38031	0.00170287	0.021521
GPX8	ENSG00000164294	0.972042	1.70667	2.08635	2.52541	3.00414	3.51492	1.65364	7.35175	2.89919	2.54778	1.90581	2.80959	6.59599	3.45775	3.86706	12.7344	4.69968	1.08719	0.00170446	0.021523
NTRK2	ENSG00000148053	0.0975465	0.276834	0.341828	0.195192	0.0471472	0.0987498	0.192144	0.401915	0.167285	1.3132	0.125761	0.76197	0.222072	0.0912234	0.785667	1.3025	0.284716	1.69506	0.00171327	0.0215811
ADAMDEC1	ENSG00000134028	0.14549	0.202825	0.115987	0.690808	0	0.135414	0	0.739662	1.82999	0.52157	0.0675257	0.850282	13.4188	0.78882	2.81944	1.85633	0.113691	3.12734	0.00172255	0.0216802
BST1	ENSG00000109743	0.642751	1.26941	0.773729	1.10772	2.78841	1.11792	1.16454	2.42053	2.36711	1.43072	1.31972	1.40532	4.43063	2.14872	2.4366	2.34869	8.3712	1.08465	0.00173427	0.0218009
C10orf10	ENSG00000165507	273.952	33.995	4.5198	19.4482	7.07895	16.1699	16.3775	116.336	145.1	140.151	115.61	94.3216	108.535	221.341	28.1278	114.956	153.283	1.85476	0.00176575	0.022088
C1orf186	ENSG00000263961	0.339047	0.271086	0.373032	0.625001	1.00517	1.1222	0.506946	0.733158	0.644094	0.657149	0.653101	1.38928	2.23656	2.66031	2.76262	0.47343	0.935101	0.978401	0.00177817	0.0222141
AQP9	ENSG00000103569	1.10742	2.81254	3.26112	4.20657	7.21464	7.17147	3.58633	11.7747	6.74658	0.728339	3.33609	9.00356	28.3712	4.85042	20.7769	12.965	36.486	1.43184	0.00177872	0.0222141
CD163	ENSG00000177575	4.8266	19.9565	3.63719	1.68042	13.8219	5.3592	16.2008	29.2034	30.7313	11.1079	16.0389	45.8625	39.8324	17.1771	28.3922	42.7932	6.06762	1.46434	0.00179534	0.0224034
UBC	ENSG00000150991	251.277	144.915	157.286	279.805	715.793	778.117	445.639	314.077	311.275	134.108	164.182	1023.05	1649.48	1040.04	1286.22	1374.4	1490.8	0.731533	0.00180385	0.0224692
VAT1	ENSG00000108828	38.6618	41.3486	34.5386	73.2557	56.6604	44.1745	42.1471	107.771	118.093	42.2709	56.4433	85.3899	138.262	67.94	97.6783	80.0043	45.1608	0.81716	0.00181898	0.0226066
PLXDC2	ENSG00000120594	3.59022	4.03515	2.92	3.9669	8.42455	4.4349	2.69648	6.27844	7.28505	6.44159	6.75232	7.7762	8.75377	8.00979	6.4616	3.93209	8.63498	0.701509	0.00182411	0.0226395
DOCK11	ENSG00000147251	1.6677	1.64437	1.12951	2.62614	4.45774	1.46915	3.17398	2.85644	3.28768	3.06331	2.8087	4.26823	3.96219	2.83538	3.648	5.50441	6.5676	0.720559	0.0018265	0.0226451
C4A	ENSG00000244731	0.192372	0.330071	0.254091	0.374733	9.43766	21.0852	3.78977	0.493826	0.138339	0.964766	0.618126	24.9227	25.1307	10.4817	16.7281	27.1137	90.8931	1.49167	0.00185902	0.0229535
IQGAP2	ENSG00000145703	1.91174	1.89249	1.93192	3.18769	2.91935	3.76296	3.50387	5.29658	8.10841	2.22155	1.5899	6.20972	7.85784	6.05517	10.0011	5.54943	2.47816	0.975869	0.00186214	0.0229686
BMX	ENSG00000102010	0.265459	0.475808	0.279071	0	0.448328	0.31018	0.351626	0.63277	0.37601	1.29286	0.69752	1.17905	0.378021	0.919016	0.27602	2.36305	0.675004	1.47501	0.00186548	0.0229984
TSPAN9	ENSG00000011105	9.60319	7.49867	6.29263	4.89282	3.32561	3.57693	2.42935	7.85097	6.7265	14.3767	16.7618	10.4843	5.17829	9.50036	3.75718	3.88653	6.4921	0.829859	0.00189705	0.023322
EMILIN1	ENSG00000138080	8.77349	12.787	12.2829	6.1104	9.63555	20.7313	6.67906	50.6285	23.3744	21.7472	16.9795	14.6437	42.9146	16.338	18.8161	13.6747	10.7438	1.06036	0.00190811	0.0234205
MS4A1	ENSG00000156738	0.305779	0.811967	0.156264	0.0414825	0.0747455	1.17044	0.321233	2.11831	0.371247	1.67346	0.255307	0.361022	0.464086	1.23803	19.3946	3.01901	0.521513	2.42031	0.00193385	0.0236232
WBP1L	ENSG00000166272	13.232	9.39654	10.1774	9.85099	10.316	7.80986	4.7446	16.3438	12.5834	12.8378	11.2674	13.5438	15.1469	12.6447	15.7343	10.1783	18.1668	0.591091	0.00194149	0.0236505
ITM2B	ENSG00000136156	42.0225	51.2965	37.3768	52.0532	43.7764	21.4115	14.0923	50.8857	65.2154	67.8285	65.0968	61.5524	50.9203	63.9992	62.1801	38.2547	57.4901	0.705504	0.00194085	0.0236505
EOMES	ENSG00000163508	0.814964	0.622168	0.273685	0.239546	0.661023	2.10154	0.586279	1.66185	2.02013	1.3094	0.890582	0.985108	0.557362	3.09039	4.15088	2.55495	1.81324	1.29813	0.00194442	0.0236675
YPEL4	ENSG00000166793	0.421509	0.848169	1.12662	0.528669	0.786812	1.25837	1.83082	2.91737	5.56269	1.50102	1.48879	1.85449	1.9402	1.10739	2.13816	1.6342	1.28439	1.10734	0.00195204	0.0237117
CCPG1	ENSG00000260916	1.25902	1.75237	1.63821	1.08064	1.60066	1.22577	1.02572	2.30087	2.93565	1.46365	1.76885	1.79616	3.1026	1.96163	2.32398	2.22413	1.2666	0.639471	0.00197412	0.0239248
ECM2	ENSG00000106823	1.89041	4.56164	1.81414	1.86371	2.2425	1.58122	1.47414	3.3804	2.91274	6.21933	4.46881	3.7781	1.44226	4.25875	2.98852	4.23374	8.55614	0.988389	0.00197507	0.0239268
OSTC	ENSG00000198856	10.8583	9.54114	11.9858	12.3736	18.0985	7.98108	6.62782	20.0738	19.6308	10.3271	9.63807	17.6372	32.1951	19.259	21.8685	29.7783	20.8842	0.780109	0.00198643	0.024017
MEIS3	ENSG00000105419	0.962589	1.26953	0.836616	0.605019	1.3056	2.58406	1.03623	3.61277	2.5072	2.13577	1.5535	2.70224	2.714	1.67254	1.19553	4.26895	1.61445	0.965012	0.00203148	0.0244462
TEK	ENSG00000120156	8.99862	3.83344	2.99232	3.82754	0.943902	1.14928	1.3949	3.22754	3.50074	16.2753	15.0752	9.378	2.48059	6.09453	2.19116	2.75992	3.08618	1.28721	0.00203298	0.0244547
ACKR1	ENSG00000213088	33.264	4.67251	4.6582	7.35733	12.4971	20.6354	3.87724	73.0724	34.6256	17.066	9.11992	24.1706	52.1298	35.977	13.3085	66.9803	29.8655	1.51898	0.00203516	0.0244714
CAPG	ENSG00000042493	24.6537	43.6447	42.8199	81.3476	85.5384	79.078	50.5318	245.547	319.954	19.4745	35.3069	148.8	368.191	117.325	262.265	119.077	37.0973	1.52561	0.00203693	0.0244831
PCDHGA11	ENSG00000253873	0.0122017	0.0255154	0.0224479	0	0.0341646	0.0103242	0.0760744	0.0143153	0.0725893	0.173683	0.144725	0.0504214	0.0528127	0.0488649	0.0582817	0.0950394	0.146996	1.69931	0.00206615	0.024747
HOXB8	ENSG00000120068	0.0172942	0.0361644	0.0424223	0	0.112988	0.160965	0.0497652	0.148792	0.117583	0.428519	0.0713485	0.234814	0.244978	0.181139	0.118008	0.384871	0.0563098	1.71885	0.00207069	0.0247821
ZFHX4	ENSG00000091656	0.0587894	0.0346744	0.0693313	0.0730062	0.164609	0.0669625	0.0910918	0.221067	0.101849	0.0572188	0.0629672	0.0921023	0.211752	0.0933391	0.129604	2.08828	1.17796	1.8321	0.0020728	0.024788
EMP3	ENSG00000142227	47.7052	36.7381	63.4945	30.4306	55.0699	80.5136	35.6964	247.058	132.751	27.2589	35.9694	80.1395	245.113	79.0909	116.226	187.375	65.6784	1.26216	0.00208477	0.0249021
IGFBP4	ENSG00000141753	117.02	43.6273	175.559	175.584	61.0796	152.614	32.7701	424.632	150.617	135.472	127.719	218.282	286.612	169.775	230.308	363.517	313.811	1.14977	0.00209899	0.0250427
PCDHGA10	ENSG00000253846	0.0373766	0.0446625	0.0425675	0.0101411	0.0946867	0.0632509	0.107554	0.0626442	0.117985	0.270237	0.212025	0.113475	0.096646	0.0723748	0.0801562	0.091101	0.462453	1.46935	0.00209826	0.0250427
RASGRP3	ENSG00000152689	0.976248	0.475897	0.622157	1.6239	1.40545	1.60618	0.529407	2.76731	4.47109	1.40442	0.796304	2.74783	3.13083	1.72189	3.30464	2.57964	0.658586	1.19225	0.00211564	0.0251826
SCARB1	ENSG00000073060	4.4126	2.21341	2.57675	3.38535	1.43695	3.98953	2.27668	7.15347	10.1562	3.87234	1.98964	5.69669	6.92348	4.26294	5.75307	4.51739	3.87607	0.92529	0.00214611	0.0254819
DDR2	ENSG00000162733	2.69416	2.81347	1.71097	2.51765	3.80728	3.40683	2.29884	4.01278	1.9947	4.82919	4.17152	4.87087	4.61243	4.01435	3.39481	5.16683	7.40093	0.653979	0.00215403	0.0255505
PARVB	ENSG00000188677	5.81191	3.38988	4.11946	5.68752	4.39588	5.39602	3.82831	12.7116	10.8072	4.69074	3.92624	7.06838	11.4966	7.31809	7.60468	9.16649	5.14509	0.777934	0.00217088	0.0257107
ELFN1	ENSG00000225968	0.101476	0.0128605	0.169717	0.438021	0.0947101	0.0780561	0.0530915	0.541151	0.509608	0.204263	0.152235	0.321305	0.392029	0.392177	0.119601	0.410596	1.25554	1.6695	0.00218299	0.0258242
RPL23A	ENSG00000198242	19.8704	15.1201	19.9496	14.4086	25.8607	15.4633	18.4571	27.7037	17.3784	15.5942	22.3273	29.9704	37.6007	27.0078	54.8008	45.9534	44.07	0.664913	0.00220773	0.0260439
HLA-C	ENSG00000204525	424.739	270.39	342.887	232.065	290.924	162.417	96.5721	390.549	380.393	519.485	483.296	441.086	311.095	490.619	700.735	258.852	297.984	0.809677	0.00220835	0.0260439
TNFRSF1A	ENSG00000067182	24.7008	18.4399	22.5015	16.2321	24.3352	16.6587	10.5849	35.342	30.7173	26.6747	28.1984	32.7238	27.1681	25.4607	22.2878	19.9527	54.4382	0.688655	0.00221679	0.0261334
TMEM109	ENSG00000110108	33.2287	30.8519	31.168	18.8941	26.2273	14.7646	7.61683	41.8953	25.5133	52.4151	70.9843	35.2447	29.2629	40.6838	31.3516	15.8461	34.7953	0.812918	0.00222119	0.0261753
CTTNBP2NL	ENSG00000143079	3.4541	1.91344	1.33379	4.04897	2.11492	1.80789	2.02188	3.30488	5.50058	4.58403	5.87744	4.96049	3.46473	3.20547	2.18368	3.52892	2.9606	0.750985	0.00222477	0.0261899
GFI1	ENSG00000162676	0.881117	0.591708	0.263581	0.0204082	0.631822	0.609162	0.412273	0.781612	1.51594	2.46989	1.31884	0.545525	0.405897	3.29033	1.2538	0.940581	0.90266	1.46858	0.00222584	0.0261899
ARL15	ENSG00000185305	2.50357	1.95998	1.55822	4.20493	2.3105	2.07092	1.79209	4.25972	5.62098	2.66437	2.56772	3.58455	5.06523	4.11523	3.29556	7.46336	2.79832	0.807612	0.00223444	0.026281
PCSK5	ENSG00000099139	0.714711	1.02751	1.56484	0.885509	1.39405	1.14097	1.07384	1.84735	1.62768	2.77443	1.15756	2.49359	1.28529	2.47695	0.866793	2.39203	2.59072	0.794301	0.00226489	0.0265319
LYPD1	ENSG00000150551	0.0441174	0.0410023	0.072146	0	0.0137253	0.0373291	0.0141056	0.126523	0.224965	0.0542698	0.0455024	0.0694503	0.150448	0.135907	0.0200693	0.163634	0.143646	1.77914	0.00227022	0.0265594
TMX1	ENSG00000139921	3.30342	2.8302	2.90575	4.01301	4.00297	1.84785	1.58052	4.18704	4.39549	3.41244	3.94381	5.0917	6.08658	3.87143	6.7785	5.17591	4.25617	0.66404	0.00231061	0.026909
ATRN	ENSG00000088812	2.20449	2.4264	1.85388	2.18581	2.0386	1.26524	1.14666	1.84784	1.96652	4.47574	4.78981	2.84916	2.31207	2.70396	2.81218	2.1223	2.89487	0.671723	0.00231335	0.0269307
CCRL2	ENSG00000121797	4.50767	3.16627	3.21199	2.81707	5.79697	4.25529	2.26745	12.5256	11.3353	2.71853	5.46189	11.3965	17.4268	5.6259	16.0039	5.06304	1.71294	1.23809	0.00231981	0.0269854
ARL6IP1	ENSG00000170540	17.2417	18.4725	15.4507	18.2477	23.6958	12.4602	8.31545	26.8954	34.7748	14.058	16.2712	27.9704	44.4673	26.605	35.9356	33.418	24.8121	0.76418	0.00232259	0.026987
UCHL1	ENSG00000154277	0.699459	1.04012	15.7564	5.1367	2.23411	3.65622	0.790188	23.8648	36.1559	1.38487	3.2544	10.9927	45.9197	5.58318	5.13344	14.3092	6.86268	2.03856	0.00232186	0.026987
TDRD6	ENSG00000180113	0.129468	0.538735	0.488404	0.461983	0.259981	0.285486	0.481685	0.859202	1.5071	0.266815	0.410714	0.854617	2.04391	0.68165	1.35728	0.811984	0.339794	1.23475	0.002327	0.0270178
NRK	ENSG00000123572	0.0778102	0.165294	0.0272667	0.028149	0.0103746	0.025081	0.0142161	0.113024	0.116513	0.0957162	0.173882	0.0503085	0.0466544	0.0228287	0.0480379	0.560714	0.603215	2.0849	0.0023458	0.0272258
CD2	ENSG00000116824	7.66869	6.90634	6.05014	5.45681	5.24482	14.193	2.39112	13.4006	16.1948	15.5925	8.66117	8.96685	8.17965	30.1581	41.0408	10.3431	8.79084	1.19322	0.00235431	0.0273039
IGFBP5	ENSG00000115461	9.45949	21.6118	24.9598	8.79481	18.4131	14.4752	29.1375	36.3476	50.6929	48.4361	40.7211	44.1116	8.23724	42.6595	11.6509	51.5791	68.9722	1.15727	0.00237438	0.0274385
AP1S2	ENSG00000182287	5.84669	3.72634	1.70299	7.50999	4.14577	2.71291	2.4703	7.84882	14.1772	4.93382	3.96762	13.6984	17.1864	6.2869	10.5841	8.8335	3.09587	1.14812	0.00238832	0.0275528
CYR61	ENSG00000142871	122.665	15.0965	40.7928	15.6139	24.4482	24.279	49.4474	116.803	122.484	92.3108	83.5321	15.9838	132.52	49.8767	103.4	97.554	200.104	1.36982	0.00239279	0.0275836
IL10	ENSG00000136634	0.537973	0.362491	0.0549849	0.340584	0.217579	0.348983	0.584821	0.687264	0.792495	0.21744	0.212697	0.973919	4.34655	0.607666	2.41057	1.98207	1.29621	1.50249	0.00239961	0.0276207
ATP8B4	ENSG00000104043	0.140431	0.211709	0.244337	0.186081	0.262137	0.226593	0.147231	0.5262	0.296984	0.275478	0.146524	0.516686	0.822433	0.344077	0.474667	0.620197	0.168011	0.960337	0.00243047	0.0279131
P3H3	ENSG00000110811	1.1641	1.87005	2.27874	0.658887	1.30235	2.96147	1.2423	5.34841	3.22353	2.13782	1.69363	2.10712	4.78073	2.5649	2.77754	3.89452	3.10253	0.938171	0.00243333	0.0279355
MKL2	ENSG00000186260	1.57475	2.46826	1.05231	1.36539	1.10831	0.79657	0.927633	1.88434	1.51472	4.80298	3.6489	2.32153	1.79829	1.4158	1.00155	4.45047	1.43929	0.962945	0.00243749	0.0279712
ZNF208	ENSG00000160321	0.0568187	0.0180023	0.0570171	0.00981034	0.0337467	0.0131117	0.0297272	0.0727209	0.0175595	0.057186	0.146506	0.0853793	0.113818	0.0572841	0.0281969	0.149437	0.316185	1.65429	0.00244961	0.0280073
DRAM2	ENSG00000156171	10.7722	12.8901	13.5309	11.829	15.0336	13.3421	11.0374	22.6241	21.1824	11.2628	16.7123	28.8866	28.3409	18.4275	28.5768	17.877	10.3125	0.663336	0.00245466	0.0280457
FAM26F	ENSG00000188820	2.25774	0.704045	0.674057	1.01559	1.13679	0.477587	0.683875	2.06795	3.40839	2.70944	1.17963	1.13991	2.57163	3.23965	5.61506	1.21204	0.561014	1.30481	0.00245727	0.0280635
TCL1A	ENSG00000100721	0.0634532	0.0331723	0.126465	0	0.044417	0.0805346	0	0.285371	0.269636	0.577052	0.00818066	0	0.199742	0.69393	0.21649	0.223584	0.134292	2.42032	0.00246824	0.0281051
GPR146	ENSG00000164849	0.269395	0.352088	0.144555	0.0852754	0.0628585	0.142465	0.0646003	0.210706	0.181253	0.940909	0.903021	0.523482	0.0883351	0.221305	0.12255	0.549562	0.138882	1.45426	0.00249242	0.0283175
STT3A	ENSG00000134910	4.23036	4.75301	6.93281	3.81551	7.5	5.12808	3.10814	7.69779	6.49283	6.99366	7.77751	6.02663	9.47058	9.10157	8.2414	5.80699	10.2268	0.605907	0.00250662	0.0284683
PAQR8	ENSG00000170915	0.841693	1.05606	1.46247	1.49202	1.15218	1.14543	0.56514	2.0463	4.11912	1.91916	1.12494	2.66244	1.13709	2.64477	3.07749	1.21233	1.01857	0.951211	0.00251914	0.0285682
SLCO5A1	ENSG00000137571	0.0177494	0.0197954	0.037008	0.00674215	0.0132528	0.0240293	0.00681001	0.0610835	0.0603389	0.0954454	0.00366132	0.0251472	0.0335235	0.120293	0.104159	0.0289668	0.0439219	1.67809	0.00254238	0.0287257
HPS3	ENSG00000163755	1.08293	1.34767	0.942263	1.28145	1.4817	0.916305	1.22365	0.935706	2.2503	2.00868	1.80113	1.72374	2.05249	1.73616	2.49928	1.85061	1.21104	0.604924	0.00256314	0.0289177
RAB5C	ENSG00000108774	23.8824	18.1157	19.3728	18.129	18.8489	12.2398	13.1729	38.1127	29.0316	16.2413	20.9619	26.8623	39.0249	20.3263	32.0581	29.5525	19.6264	0.642919	0.00258742	0.0291014
ASAP1	ENSG00000153317	7.63384	4.4283	4.37405	7.90023	6.00936	7.91999	8.00851	9.88428	11.1407	11.5293	8.5959	10.7175	14.1896	7.01542	9.37156	14.8658	6.20976	0.640735	0.00259247	0.0291284
TTYH2	ENSG00000141540	2.43508	1.06717	0.841752	0.526407	0.739099	0.725886	0.595003	1.32134	3.53331	2.26833	1.4021	1.65177	1.91632	1.36612	2.27401	0.876262	0.769227	0.944451	0.00259367	0.0291284
GALNT16	ENSG00000100626	0.213439	0.398264	0.191302	0.199571	0.389224	0.341747	0.251974	0.929732	0.566515	0.813638	0.243848	0.451662	0.227404	0.392488	0.311451	0.949992	1.00502	1.05156	0.00260133	0.0291878
RNASET2	ENSG00000026297	3.21614	3.84631	3.64858	3.59623	4.83393	5.89806	5.10142	10.2652	15.7727	3.91466	2.82888	6.63821	13.9076	9.36432	10.5928	8.42422	3.61147	0.978273	0.0026287	0.0294308
IGF2	ENSG00000167244	4.18798	1.43788	1.96008	0.990225	2.45422	2.67567	2.33197	11.2674	4.59476	2.37818	2.1685	3.78372	2.163	2.83168	5.22045	10.5266	8.13367	1.2055	0.00263762	0.0295086
BEAN1	ENSG00000166546	0.18747	0.247948	0.0943305	0.0730371	0.0852425	0.174894	0.225927	0.255661	1.55241	0.339582	0.176003	0.34336	0.117269	0.254701	0.282085	0.367282	0.297376	1.31368	0.00263711	0.0295086
PCDHB7	ENSG00000113212	0.216685	0.131338	0.127103	0.107359	0.263789	0.111601	0.0813294	0.324221	0.200168	0.740046	0.27693	0.222462	0.192765	0.185744	0.308571	0.20966	0.312885	1.01084	0.00265014	0.0296056
SLAMF1	ENSG00000117090	1.21309	0.35908	0.438199	0.126245	0.28693	0.681944	0.175334	1.0073	0.826189	1.73025	0.642725	0.56407	0.555793	2.2934	2.52297	1.10945	0.562713	1.37567	0.0026498	0.0296056
CCR8	ENSG00000179934	0.107649	0	0.0495114	0	0.025118	0	0	0.0841973	0.434568	0.255384	0.0138786	0.190646	0.021179	0.0497433	0.275458	0.0998192	0.0525758	2.75964	0.00268392	0.0299169
MYADM	ENSG00000179820	52.5154	24.3813	21.8526	9.82558	35.6728	21.5111	16.1736	49.1297	54.9424	56.5421	31.6812	81.233	53.7466	24.5834	37.8695	37.2526	144.196	1.12314	0.00270192	0.0300747
SLC41A2	ENSG00000136052	0.984714	1.43998	1.15707	0.823948	1.02189	1.10705	1.05681	1.5727	2.75059	1.31418	1.02273	1.28457	2.69872	1.57827	1.5882	1.98198	4.99992	0.887116	0.00270815	0.030075
FUT4	ENSG00000196371	0.433208	0.473351	0.420034	0.400269	0.699373	0.396271	0.325684	0.535721	0.77117	1.11415	0.594738	0.528752	0.769371	0.793507	0.711046	0.529808	0.579459	0.627398	0.0027167	0.0301517
SSR4	ENSG00000180879	12.6503	12.3999	17.3495	10.6115	17.7861	18.4195	10.6738	27.2595	26.1391	11.7373	10.2738	20.9575	37.5956	27.5578	41.0827	39.629	20.3557	0.784331	0.00272264	0.0302068
SLC38A2	ENSG00000134294	23.7955	25.7168	10.5696	13.2449	14.4567	12.4333	19.7788	22.9483	17.8534	38.4165	36.0492	22.0398	26.2734	24.32	17.9125	48.7787	56.3498	0.865843	0.00272564	0.0302114
HLA-A	ENSG00000206503	512.226	238.632	290.971	208.168	342.159	409.002	115.251	590.619	965.35	337.708	368.863	443.155	669.14	776.104	838.8	294.261	491.286	0.945098	0.00272884	0.030221
NCOA3	ENSG00000124151	4.04012	4.76714	2.80897	4.23353	2.54536	2.31113	3.42982	3.41422	4.9405	8.91814	7.56759	3.40681	3.76748	4.5362	4.07329	5.37082	6.29554	0.64801	0.00273013	0.0302244
AL589743.1	ENSG00000279508	0	0.0359889	0	0	0.156613	0.174746	0.0866665	0.0403828	0.0219398	0.122488	0.00665646	0.160016	0.467263	0.588496	0.149731	0.56493	0.378247	1.78094	0.00274893	0.0303667
PTPRH	ENSG00000080031	0.171473	0.0853743	0.0150221	0	0.00762097	0.0207269	0.0469928	0.325712	0.159609	0.017219	0.0421086	0.0578433	0.379125	0.0150925	0.133721	0.345259	2.4619	2.67122	0.00278297	0.0306546
ROBO1	ENSG00000169855	1.40251	0.838925	0.790073	0.991155	1.19028	0.643028	0.541236	1.0638	1.7907	2.37466	1.51214	1.51148	1.4297	1.92917	1.25302	0.675048	1.26377	0.731214	0.00278558	0.0306723
SRPX	ENSG00000101955	3.90941	13.5381	3.43741	4.0685	4.73173	10.4976	7.96205	28.6785	6.61467	7.29359	13.4037	24.9016	15.4952	9.89859	9.05044	32.3243	10.8226	1.17472	0.00281203	0.030886
HLA-F	ENSG00000204642	16.1667	10.187	11.7076	5.32176	5.34476	14.3704	7.22456	13.1559	23.0429	20.6465	19.4842	13.3438	10.0611	18.5924	24.0865	10.6473	13.7356	0.780886	0.00281879	0.0309272
CD36	ENSG00000135218	4.60431	6.28193	2.55476	3.43665	7.69134	3.41221	3.35014	8.4093	3.9548	15.2076	5.55179	11.6196	15.3106	7.07794	5.79306	15.6964	4.12869	1.02577	0.00285444	0.0311845
TMEM70	ENSG00000175606	2.7477	2.28008	2.54576	2.59801	2.71993	1.74117	1.81409	4.91224	5.09498	1.61789	2.16535	4.95043	8.33111	2.50638	5.71405	4.5001	4.38418	0.856469	0.00285566	0.0311868
KLRD1	ENSG00000134539	0.552314	1.01148	0.272463	0.197411	0.391848	0.686337	0.690074	0.659941	1.13105	1.17116	1.34215	0.939644	0.684856	2.15852	0.985998	0.698478	0.962208	0.983462	0.00286205	0.0312455
PLTP	ENSG00000100979	15.2574	24.3838	18.8586	20.4674	10.2274	23.5754	11.8497	51.2498	24.2847	20.8929	19.8541	31.413	108.47	21.7765	33.6716	67.1736	21.3621	1.09127	0.00286939	0.0313145
CTSL	ENSG00000135047	13.3126	21.7044	19.6283	6.54883	34.9664	17.2135	8.78611	47.0904	39.2042	17.7672	21.369	31.2054	107.857	29.7512	35.3642	34.9089	27.4036	1.11044	0.00288486	0.0314042
IFNG	ENSG00000111537	0.232974	0.0405984	0	0	0.0815406	0.443536	0	0.36444	0.222748	0.199588	0.300361	0.171915	0.275014	0.73564	2.74227	0.799308	0.398247	2.1841	0.00288579	0.0314042
LDHA	ENSG00000134333	30.1527	19.0907	17.3526	31.0802	34.209	24.5562	17.6962	60.3913	36.5336	20.7475	20.0711	36.5982	104.715	28.4417	47.7445	91.3475	86.2857	0.959038	0.00291855	0.0316942
ABCB1	ENSG00000085563	0.158841	0.272539	0.131127	0.243665	0.627214	0.222277	0.169938	0.477833	0.514017	0.273766	0.337106	0.645561	0.302889	0.353818	0.596126	0.670725	1.77037	1.09776	0.00291809	0.0316942
SELE	ENSG00000007908	0.835507	0.0107849	0	0.0881582	0.0649835	0.0981873	0.0371023	1.45825	0.69035	0.093805	0.0319162	1.05952	1.18109	0.0667295	2.12738	0.642744	1.37532	2.56667	0.00292578	0.031727
SELL	ENSG00000188404	3.67069	1.22488	0.622627	2.10137	1.53075	4.65883	0.911436	5.67077	5.18831	3.49978	2.16818	2.91997	3.99502	5.36523	13.101	8.07234	2.52598	1.25987	0.00294141	0.0318852
RP11-434D12.1	ENSG00000268279	0.6111	0.574125	0.309579	0.151388	0.198385	0.112407	0.356793	0.207813	0.451615	1.87699	1.27427	0.768557	0.355458	0.376509	0.30821	0.946062	1.26305	1.37659	0.00295105	0.0319352
PRRX2	ENSG00000167157	1.48808	2.13109	2.09058	1.49021	1.66664	2.38086	0.804506	14.3476	6.2774	1.46917	0.530202	4.02494	7.26059	1.58362	5.31703	3.7331	1.8676	1.44957	0.00295122	0.0319352
GBA	ENSG00000177628	2.53776	4.21562	3.52993	2.67771	13.6124	12.0774	4.79378	6.08399	6.79261	4.67495	5.95692	13.4544	29.6815	12.7122	14.6097	15.8754	9.37735	0.824103	0.00296486	0.0320263
PLXNA4	ENSG00000221866	0.216653	0.170649	0.126218	0.156363	0.173899	0.0751598	0.149624	0.205039	0.10127	0.340371	0.330712	0.368343	0.242107	0.182872	0.283843	0.816435	2.14166	1.44226	0.00296315	0.0320263
ARL14	ENSG00000179674	0	0	0	0	0	0.0231936	0	0.0857589	0.0465924	0.0289023	0.014136	0.0485454	0.107859	0.0337773	0.0748177	0	0.303455	3.34191	0.0029645	0.0320263
GPR137B	ENSG00000077585	3.53321	5.01127	3.04283	10.3283	7.39819	3.96442	7.70633	13.0605	20.3797	3.18278	5.17308	17.2846	23.7794	9.15232	20.8492	13.1961	5.66203	1.12251	0.00297503	0.032091
TRAF3IP3	ENSG00000009790	0.695677	0.768849	0.350839	0.286856	0.623664	0.890696	0.333643	0.669412	0.847958	2.1354	1.60261	0.845676	0.392595	1.63834	4.04121	1.31052	0.461966	1.29221	0.00297872	0.0321083
TM4SF1	ENSG00000169908	32.3275	12.9554	15.9285	27.0352	25.1992	32.23	5.43549	36.789	46.8863	38.1644	23.4484	69.0231	57.677	40.6871	26.8892	36.9506	424.491	1.56781	0.00299139	0.0322222
CD247	ENSG00000198821	2.38286	2.0716	0.981375	0.985297	0.828868	2.24685	0.531343	2.66151	2.18206	3.78725	4.58433	2.34619	1.07947	5.53119	4.65591	2.15247	1.16236	1.12965	0.00299736	0.0322752
PGAM1	ENSG00000171314	14.655	11.8808	10.5372	19.9637	30.2049	12.3299	12.785	17.5446	16.587	15.2118	17.195	27.2096	54.0125	25.8707	40.2261	38.6898	35.0252	0.665888	0.00300006	0.0322817
C3orf58	ENSG00000181744	3.25807	2.73965	2.12486	2.00126	2.68488	1.42214	1.09751	2.57357	3.75786	4.0351	3.55371	3.15596	2.82344	3.02697	3.10539	2.99233	7.51421	0.776798	0.00305437	0.0327057
SESN1	ENSG00000080546	6.28229	8.00972	6.44787	5.56463	5.25576	4.89953	6.56406	7.76327	16.9711	10.6992	9.86573	7.13105	6.20854	17.0743	5.38802	11.7817	6.74772	0.726981	0.003069	0.0328394
SELT	ENSG00000198843	8.74964	7.86876	9.99488	9.92185	12.3695	5.16782	4.47603	12.6403	12.758	9.38383	11.3556	14.8119	19.2933	11.1093	17.8936	11.7467	13.1998	0.66053	0.00308076	0.0328936
PDGFC	ENSG00000145431	1.38254	2.65678	1.02285	2.24037	2.36764	1.46494	2.05001	4.26587	5.11494	2.16654	2.04734	3.99467	3.07437	2.82503	3.00326	1.71715	8.1606	0.932824	0.00307843	0.0328936
ASIP	ENSG00000101440	0.410325	0.349574	0.195712	1.905	0.042552	0.655802	0.481042	4.77836	4.68841	0.336501	0.493742	2.28771	2.18862	1.01123	1.80438	1.25136	0.623476	1.78885	0.00308353	0.0329031
CTSG	ENSG00000100448	0.232339	0.359889	0.26913	2.05927	0.240942	1.90036	0.123809	2.30182	3.68589	0.830196	0.359449	1.17345	16.4761	4.24672	2.60708	0.631956	0.874171	2.01821	0.00311822	0.0331581
PLPP6	ENSG00000205808	0.987965	1.81402	0.967906	0.549192	1.27069	0.754392	0.889863	1.33815	1.22875	1.7404	1.78322	1.87059	1.46965	1.57372	1.71825	1.52833	1.52995	0.613816	0.00312404	0.0331966
CHST3	ENSG00000122863	3.62846	2.69947	1.37003	1.19851	0.831199	0.895641	1.15687	2.11754	2.2317	10.2621	6.35626	2.75785	1.32961	3.29219	0.600748	1.07212	5.58402	1.24724	0.00314819	0.0333959
FABP3	ENSG00000121769	4.73629	18.8927	8.88313	25.8045	38.2359	20.3594	36.1782	82.2285	109.563	3.04373	9.98392	88.9817	167.619	42.8771	81.6457	58.3949	17.425	1.62409	0.00316855	0.0335655
SLC35G2	ENSG00000168917	0.96805	0.818956	0.598726	0.361431	0.772229	0.875104	0.626966	1.57256	0.935228	1.48744	1.30139	0.88407	0.85949	1.47324	0.525059	1.31347	1.78881	0.764633	0.00317125	0.0335824
ANAPC10	ENSG00000164162	1.53587	1.09227	1.5719	0.965773	1.84027	0.851732	0.985447	2.14282	2.0726	1.40057	1.83562	1.69695	2.37652	1.66238	2.27307	2.17858	1.3786	0.590092	0.00320019	0.0338422
AMFR	ENSG00000159461	6.17251	5.26005	6.35788	6.21261	6.0082	3.60693	2.58805	7.20798	9.71162	6.11528	6.85551	8.8841	9.27393	6.80894	9.97482	5.01753	8.26372	0.622454	0.0032	0.0338422
VCAN	ENSG00000038427	0.609867	1.17029	0.756796	0.781284	3.02907	1.83139	0.793735	4.22009	2.44114	1.53699	1.19019	1.80577	5.48453	2.20882	2.13949	5.58323	1.20857	1.12883	0.0032019	0.0338487
TCF23	ENSG00000163792	0.00692375	0.00482616	0.00424595	0	0.0387728	0.11131	0.0664119	0.341169	0.0117686	0	0	0.155318	0.207052	0.00426584	0.108663	1.27376	0.0901749	3.03027	0.00321537	0.033956
TSHZ2	ENSG00000182463	0.983956	0.770365	0.612051	0.851399	1.1236	2.94615	1.02493	4.65728	2.91845	0.747636	1.07591	2.0405	3.06407	1.95071	1.71989	4.8354	2.15726	1.1058	0.00322338	0.0340172
CCDC167	ENSG00000198937	5.55836	3.87442	8.29318	5.65931	10.0547	9.0668	3.84749	16.9416	11.6393	5.43775	4.90544	10.2836	28.3648	11.333	19.355	16.0255	11.3439	0.938547	0.00324305	0.0341661
SEC23A	ENSG00000100934	2.52595	2.15319	1.30342	3.29118	2.30573	1.43269	1.88276	3.58224	3.3667	2.82013	2.49891	2.74352	4.03807	2.24525	3.23345	4.37117	4.12387	0.625767	0.00325186	0.0342354
ATP6V1A	ENSG00000114573	4.56344	4.87259	5.05003	7.39336	6.32424	4.94944	3.29617	10.1778	14.4556	4.63303	5.59099	9.15124	19.654	6.04071	11.3139	11.7508	5.00238	0.885205	0.00325503	0.034257
TMEM178B	ENSG00000261115	0.0532588	0.0139214	0.00612388	0.0821864	0.0403877	0.00844949	0.0159642	0.0807088	0.0169737	0.12986	0.058364	0.0727058	0.0523909	0.0717799	0.0817687	0.0913623	0.481215	1.75794	0.00325838	0.0342753
SLAMF8	ENSG00000158714	3.26763	4.95148	3.68826	8.88191	6.51944	12.8926	7.69942	26.141	35.6994	4.56885	3.21147	15.8582	34.8178	19.7385	22.2162	15.2376	2.3823	1.42074	0.00326797	0.0343579
EAF1	ENSG00000144597	2.27886	1.61246	1.48194	1.93525	2.06267	1.34567	1.33397	2.38551	2.28196	2.50444	2.35395	2.16627	4.57827	1.98518	2.19861	2.44635	4.313	0.640677	0.00328309	0.0344697
KCNG2	ENSG00000178342	0.492188	0.0571795	0.0905496	0	0.0459373	0.097173	0.0629469	1.86066	0.292808	0.164337	0.109989	0.213073	0.735935	0.181947	0.100755	0.109533	0.299145	1.95204	0.00328518	0.0344798
CD9	ENSG00000010278	52.6948	48.9092	60.845	33.5919	57.631	24.9089	12.9223	70.7829	127.672	48.3055	78.2135	74.0078	93.4468	77.6313	89.7417	23.7601	69.4419	0.932498	0.0032935	0.034512
GDNF	ENSG00000168621	0.00830104	0.0520757	0	0.126127	0	0.00702377	0	0.240227	0.0564386	0.0700204	0.0941781	0.0343026	0.0391957	0.352895	0.056643	0.344838	0.0486508	2.46578	0.00329362	0.034512
SARDH	ENSG00000123453	0.78977	0.473241	0.488571	0.552625	0.530205	0.656525	0.544896	0.856132	4.06844	1.18335	0.625214	0.752505	1.04132	0.781106	1.16763	0.971296	0.496252	1.02047	0.00331069	0.034607
CRYL1	ENSG00000165475	6.13786	6.10229	4.27909	10.553	5.03517	3.29373	2.94368	14.6548	17.1043	5.50095	4.92284	14.6079	8.54196	7.63294	20.4341	8.30349	6.34257	1.00981	0.00333048	0.034777
STMN3	ENSG00000197457	6.49276	4.83561	4.97886	5.15478	3.1555	3.60309	3.70301	8.27166	7.49655	9.62745	6.6061	4.74448	5.70799	7.80599	6.13869	3.21962	15.5792	0.779368	0.00334736	0.0349058
CADM3	ENSG00000162706	0.507114	0.803366	0.350565	0.262676	0.55936	1.23265	0.619079	2.66108	1.25377	0.452062	0.213969	0.859996	0.78365	0.795307	1.06327	18.5903	3.98081	1.90102	0.00335734	0.034986
CLECL1	ENSG00000184293	0.515258	0.0143663	0.101113	0.274011	0.230834	0.17439	0.276769	0.628691	0.45542	0.315104	0.212574	0.63268	2.51403	1.18095	2.05329	0.565692	0.134214	1.65696	0.00337487	0.0351091
MPZL1	ENSG00000197965	5.13314	7.60024	7.40658	8.32922	8.54682	6.26235	4.03807	11.9151	7.02779	7.60796	9.08776	10.0831	14.1485	9.91757	9.03909	10.0798	16.0241	0.600716	0.00338124	0.0351404
TIE1	ENSG00000066056	7.88995	4.7868	5.80032	1.99265	3.13053	7.63092	3.08004	7.41444	8.27262	18.2249	16.1797	13.5101	5.09989	11.0608	3.04443	7.53129	6.03509	1.00481	0.00339599	0.0352389
TMEM132D	ENSG00000151952	0.0400004	0	0.00613251	0.00949642	0.102667	0.0296149	0.014388	0.211182	0.488682	0.134436	0.159868	0.0531304	0.0393486	0.520624	0.0136473	0	0.0781448	2.52404	0.00341237	0.0353424
PLEKHO1	ENSG00000023902	10.5412	7.72802	6.98781	7.26523	8.06836	14.7114	5.29647	30.2194	20.3923	8.57372	9.55974	11.948	26.8849	11.6543	24.0634	15.6511	7.4766	0.94203	0.00344764	0.0356368
CSMD2	ENSG00000121904	0.00976768	0.0163404	0.00838597	0.092757	0.0145863	0.0148765	0.0149905	0.129876	0.104596	0.0247175	0.0100743	0.0334438	0.402789	0.0457371	0.0239943	0.233314	0.026715	1.98201	0.00346312	0.0357487
GABARAPL2	ENSG00000034713	13.0939	11.4414	14.3747	19.0512	15.2652	7.60701	7.59177	17.7029	21.9582	12.7891	16.218	21.45	25.3562	17.6329	21.8103	20.2329	18.9339	0.610688	0.00348267	0.0358829
CTLA4	ENSG00000163599	2.24199	0.396523	0.235989	0	0.156158	0.325608	0.192582	1.08616	1.69212	1.94055	0.327875	0.750653	1.14552	1.55657	2.2491	1.21633	0.76268	1.67659	0.00348354	0.0358829
SLC35E4	ENSG00000100036	0.352715	0.464896	0.389342	0.02436	0.251389	0.385264	0.166085	0.79753	0.735783	0.385424	0.482847	0.575442	1.11534	0.410921	0.328198	0.532812	0.593014	1.06422	0.00349985	0.0359707
RCSD1	ENSG00000198771	3.49245	3.45052	1.33525	4.2414	2.0785	2.49317	1.99924	4.28906	6.23678	4.60137	5.37754	3.32875	2.46041	6.85657	6.81492	6.13402	2.14098	0.851159	0.00351926	0.0361339
XCL1	ENSG00000143184	0.518952	0.144693	0.190947	0.197125	0.411699	1.22948	0.298664	0.58855	1.10261	0.547178	0.281003	0.413577	1.63359	3.03748	4.30246	0.885419	0.675883	1.44716	0.0035477	0.0363408
ZNF423	ENSG00000102935	1.16303	0.461676	0.425515	0.524145	0.224456	0.383622	0.158826	0.912741	0.706975	1.29072	0.967764	0.684244	0.297847	0.733564	0.462711	0.821804	0.61616	0.836956	0.00358913	0.0366481
ARHGAP25	ENSG00000163219	3.31803	3.15631	2.39384	4.10235	4.85166	5.14155	3.43847	7.61762	9.25038	5.36093	4.7441	6.85942	6.0876	7.21114	13.1228	5.13506	2.10986	0.837246	0.00361147	0.0367977
PLD3	ENSG00000105223	36.5583	66.299	68.2058	47.3808	63.1265	83.5188	38.7416	206.114	275.407	43.7267	68.0832	133.136	154.103	84.0178	172.595	59.6647	40.422	1.10192	0.00362806	0.0368391
FCRL6	ENSG00000181036	0.916306	1.84207	0.390901	1.13498	0.483382	0.865207	0.458563	0.934807	2.5281	2.70941	2.32159	1.31703	0.564339	2.73276	3.17156	0.847196	0.968555	1.14153	0.00362873	0.0368391
GBE1	ENSG00000114480	2.23619	2.13727	1.90556	2.86615	2.0999	0.969271	0.954033	3.27272	3.07807	2.14807	3.04571	3.61203	5.09586	2.0455	2.76625	4.00461	2.21111	0.760586	0.00365068	0.0369515
SLA2	ENSG00000101082	2.45732	0.609815	0.867872	0.757488	0.528343	1.34986	0.789793	2.50563	1.80413	1.85845	1.64541	1.09367	1.61996	3.24202	5.38149	1.66063	1.38238	1.08601	0.00366079	0.0370017
DAPL1	ENSG00000163331	0.0471367	0.131425	0.216798	0	0.043994	0.0598257	0	0.350244	0.560843	0.0621256	0.0243083	0.848701	0.315306	0.435626	0.434216	0.0349666	0.107434	2.20834	0.00368911	0.0372068
DDIT4	ENSG00000168209	4.49843	9.39479	3.65704	8.4455	2.84726	2.15834	6.26562	10.7171	10.1656	24.6514	14.79	5.71811	10.1184	15.0471	1.3172	22.4128	6.24036	1.2466	0.00374852	0.0376878
IQGAP1	ENSG00000140575	13.9206	15.4691	10.249	11.774	20.245	9.1872	7.35022	15.0103	20.2693	16.5745	17.0027	23.0668	23.5193	15.7193	23.3453	16.1524	22.4034	0.596543	0.00375575	0.0377323
CHCHD6	ENSG00000159685	3.19657	2.86349	4.81016	3.85236	2.27653	1.82487	2.04408	7.67125	19.224	2.35524	2.78054	6.10066	6.2637	3.90728	11.5368	1.69511	3.09315	1.20149	0.00376969	0.0378035
BST2	ENSG00000130303	77.0585	27.0223	79.3881	48.4035	79.3171	82.9034	22.0434	161.301	70.4198	98.8634	77.0747	83.4015	265.643	138.877	96.9223	93.1631	104.221	0.967035	0.00378294	0.0378911
TMEM176A	ENSG00000002933	7.63647	6.34633	7.04018	20.9132	8.0694	20.1004	3.12943	31.4671	16.8273	13.4645	8.09705	18.4054	46.5125	19.4229	30.5275	21.5551	24.393	1.07057	0.00378679	0.0379173
FAM43B	ENSG00000183114	0.0551638	0.0288387	0.0592007	0.104771	0.128715	0.665131	0.0396844	1.8445	1.05485	0.232657	0.0142239	0.455909	0.575208	0.220918	0.592855	0.296679	0.574763	2.02489	0.00379176	0.0379501
TEX2	ENSG00000136478	2.92921	2.93626	2.21491	3.05206	3.11251	1.81844	3.19502	3.44423	5.95679	3.79589	3.65477	3.80609	5.14752	3.66715	3.45993	2.71977	8.26753	0.667823	0.003809	0.03809
JCHAIN	ENSG00000132465	82.0252	11.7735	54.2635	37.6938	22.6221	63.2586	4.07058	89.2565	103.858	200.867	10.3437	45.518	129.75	263.001	210.081	58.5136	79.1117	1.60965	0.00382828	0.0382206
LAPTM4A	ENSG00000068697	70.3027	73.8556	70.3308	96.7241	87.7823	38.0478	27.1518	84.5406	82.7214	96.2474	112.036	112.53	126.129	124.453	121.08	85.1974	125.32	0.688475	0.00385123	0.0384122
IFITM2	ENSG00000185201	180.294	103.304	116.64	151.85	125.47	174.59	77.4168	289.369	175.226	136.292	157.621	176.294	330.046	192.238	169.189	263.499	241.162	0.661311	0.00386935	0.0385435
FYB	ENSG00000082074	6.02996	6.21758	4.32901	7.04599	9.30752	25.8059	10.6252	25.8328	36.6685	7.73743	4.93883	16.2056	33.4921	22.6313	40.1541	23.8278	7.53156	1.19475	0.00388308	0.0386545
UBASH3A	ENSG00000160185	0.607028	0.227351	0.28336	0.189283	0.490452	0.682278	0.139046	0.956655	0.677595	1.2992	0.565345	0.417181	0.306589	1.26714	3.03549	0.81995	0.353997	1.34651	0.00388643	0.0386709
ALKBH7	ENSG00000125652	12.1404	15.9392	16.1608	10.1399	11.7177	9.73604	8.4414	27.1329	19.2474	10.513	14.7467	15.6145	20.9498	12.9021	26.0833	17.6139	15.8751	0.623296	0.00391098	0.0388567
HOXA10	ENSG00000253293	0.00956848	0	0	0	0.00893053	0.0485771	0	0.119743	0.016264	0.0403557	0.00986888	0.0451886	0.105421	0.0176859	0.0522332	0.184548	0.00623099	2.69645	0.00392552	0.0389489
IFITM3	ENSG00000142089	560.474	295.207	375.109	398.958	323.761	468.646	163.148	919.08	549.906	470.117	464.627	435.173	953.462	512.61	398.586	709.321	724.324	0.75041	0.00393261	0.0389834
ADAMTS5	ENSG00000154736	0.372094	0.32762	0.355488	0.193414	0.310729	0.275071	0.289284	0.75362	0.279616	0.640122	0.511028	0.469376	0.181859	0.721545	0.457024	3.65223	0.762632	1.34368	0.00397448	0.0393096
HTRA4	ENSG00000169495	0.457136	0.696296	0.695649	3.05485	0.537273	4.01123	3.9788	5.95912	26.5048	0.660519	1.45812	4.0879	17.1347	4.94451	7.26684	2.38632	0.540247	1.97641	0.00404131	0.0398069
MAN1A1	ENSG00000111885	4.08892	6.55833	3.20597	5.45497	9.60019	3.64532	2.98565	6.77253	9.80594	6.1276	8.47836	12.0691	10.2214	6.44197	9.99711	7.27342	7.31554	0.715633	0.00405144	0.0398654
ART4	ENSG00000111339	0.190481	0.535838	0.204421	0.348854	0.29207	0.351125	0.548123	0.830055	0.393149	0.717293	0.403448	0.899577	0.369401	1.35801	0.399215	0.701461	0.717669	0.90844	0.00407991	0.0400932
GPX1	ENSG00000233276	146.636	218.13	163.514	266.397	183.811	214.09	182.864	698.17	716.993	85.4811	133.769	391.542	795.379	303.639	578.235	456.45	171.203	1.12624	0.00408112	0.0400932
RASL11B	ENSG00000128045	0.516558	0.990176	0.307978	0.327027	0.629433	0.643474	0.701927	1.45898	1.8292	0.960711	0.806563	0.59294	1.4228	1.46754	0.675584	1.94788	0.476543	0.977766	0.00408566	0.0401249
CYP7B1	ENSG00000172817	0.497393	0.400878	0.247832	0.91516	0.493246	0.394556	0.164001	1.09416	0.739762	1.08987	0.384756	0.743243	4.28127	0.545869	0.615164	1.86792	0.637683	1.33568	0.00409004	0.0401423
ST6GAL1	ENSG00000073849	2.91872	4.40668	3.14716	4.01953	3.39339	2.8763	1.15999	3.45006	4.11776	6.90898	4.29964	4.75258	3.65434	6.24261	5.5834	5.10662	5.28048	0.678975	0.00410392	0.040221
AIF1L	ENSG00000126878	5.74996	3.43874	2.73388	2.02141	2.16163	1.04214	1.36759	2.76959	3.61243	11.3808	5.354	9.00558	1.51185	5.51399	1.98689	3.9327	4.12797	1.08683	0.00410592	0.040221
GFPT2	ENSG00000131459	7.33153	1.59829	1.7884	3.28382	1.98079	3.60402	1.16731	10.4994	7.612	3.41526	3.28337	4.34556	12.3218	2.75231	3.4128	2.76885	90.383	1.92767	0.00412887	0.0403557
PCDHB12	ENSG00000120328	0.20138	0.159512	0.112268	0.243393	0.273387	0.185884	0.0439004	0.243423	0.303398	0.535659	0.330435	0.243166	0.2017	0.287625	0.568393	0.217289	0.387455	0.958828	0.00414554	0.0404929
GPR34	ENSG00000171659	0.956669	4.30882	1.6472	4.75207	3.02208	2.77087	3.67051	6.71991	8.55263	3.25889	2.85575	8.05858	11.597	6.26826	5.17213	9.41676	2.10856	1.0436	0.00417736	0.0407257
FAM26E	ENSG00000178033	0.221146	0.371473	0.240108	0.130824	0.402652	0.309819	0.14605	0.56711	0.194108	0.49884	0.645005	0.83252	0.38801	0.531605	0.524443	0.449117	0.243165	0.892754	0.00418827	0.0407498
SLC9A7	ENSG00000065923	0.788387	0.719578	0.613557	0.597599	0.86781	0.945278	0.752822	1.39088	2.20539	0.706392	0.592533	0.985083	2.36209	1.30256	1.59459	0.98609	1.02449	0.780361	0.00424744	0.0411349
SYNE3	ENSG00000176438	1.18339	0.837123	0.516137	0.519239	0.639728	0.791457	0.831652	1.22189	1.19327	2.32667	1.35548	0.823092	0.792973	1.01305	1.06733	1.25738	0.729929	0.638794	0.00428887	0.0414056
ITM2C	ENSG00000135916	14.862	10.5678	13.871	7.61143	10.2829	5.75883	3.49219	13.4305	17.4337	22.3166	9.19152	12.27	12.0807	18.5394	22.8131	10.3093	13.2433	0.781158	0.00428642	0.0414056
CSTB	ENSG00000160213	26.6099	69.1191	83.8981	149.372	73.3772	77.8519	50.474	306.755	468.838	21.7263	49.7997	151.108	687.175	114.5	282.695	169.054	42.2727	1.57812	0.00429538	0.0414555
MSC	ENSG00000178860	2.51801	1.18181	0.813256	1.626	1.3004	5.96559	0.338135	9.66344	6.46276	1.54873	1.74003	2.48734	8.99638	3.23723	6.78112	7.35949	4.00094	1.40701	0.00433884	0.0416785
BLK	ENSG00000136573	0.155086	0.622872	0.0996345	0.18234	0.0275707	0.149969	0.0991712	1.18989	0.320094	0.953874	0.175188	0.0479559	0.0755529	0.395854	2.63049	0.372525	0.177938	1.94716	0.00435938	0.0418152
TYRO3	ENSG00000092445	0.453709	0.424686	0.512747	0.898645	0.659387	0.701984	0.44141	1.13051	0.86759	1.8435	0.854015	0.679163	0.790617	1.63929	0.616975	0.45677	1.9901	0.898078	0.00442086	0.0422679
C7	ENSG00000112936	16.197	34.3103	8.2377	13.7753	25.5374	56.3935	22.4995	116.565	28.5119	43.4539	22.6277	70.1263	46.63	18.4647	81.7721	84.6045	48.3857	1.15384	0.00442757	0.0423138
PHYHIP	ENSG00000168490	1.48006	0.841934	0.391223	0.193864	0.206413	0.748515	0.350835	4.22465	1.17111	0.582968	0.26758	1.51646	0.72295	0.429741	0.528183	2.59337	9.2504	1.83331	0.0044285	0.0423138
AFF1	ENSG00000172493	4.44495	5.49406	2.53534	4.36857	3.24176	2.2622	3.45205	3.51537	5.87571	13.2796	7.46983	4.49298	3.96355	5.35912	2.92256	6.6265	10.6119	0.844825	0.00445512	0.0424765
CRIM1	ENSG00000150938	10.4538	12.8968	8.23718	10.2536	9.70109	5.14537	6.95074	8.32446	10.9331	27.9683	23.5674	17.4023	8.05434	14.2962	10.1069	10.2966	33.2788	0.900972	0.00447511	0.0426406
SLC39A14	ENSG00000104635	1.61972	0.897515	0.965085	0.834574	1.90278	0.955457	0.544012	2.3339	1.63276	1.99605	1.16729	1.79169	3.8843	1.30015	1.20983	2.45233	11.7355	1.25127	0.00448963	0.0427391
BLVRB	ENSG00000090013	20.4088	40.9549	33.5752	35.0797	34.7757	33.7979	37.7214	96.2591	83.1938	22.3387	36.3093	63.3083	88.7544	40.9121	72.4362	67.7958	31.0613	0.828829	0.00451196	0.042911
REEP5	ENSG00000129625	16.6618	20.6095	19.2683	15.4802	29.1219	15.2262	9.49099	27.5003	27.6866	20.1896	25.0942	31.3792	39.8119	26.9118	27.5337	23.4385	23.1365	0.587867	0.00452723	0.0429832
PDE3A	ENSG00000172572	0.489945	1.19235	0.515438	0.68988	0.61102	0.32164	0.376771	0.736686	0.750222	1.31375	0.864719	1.02976	0.664775	0.978455	0.844444	1.52899	1.14969	0.758892	0.00453089	0.0429853
PDGFRL	ENSG00000104213	0.765653	1.20081	0.406327	0.559299	0.577181	1.25831	0.423696	3.22459	1.53917	0.582186	0.827656	0.921363	1.9235	0.798316	1.09514	1.48546	10.0294	1.48393	0.00454465	0.0430865
TACR1	ENSG00000115353	0.0868716	0.0885011	0.102449	0.114225	0.0748428	0.10743	0.0128194	0.752636	0.0908675	0.0528442	0.0413533	0.106511	0.210353	0.139984	0.209752	1.04595	0.195822	1.73979	0.00455917	0.0431337
RGS2	ENSG00000116741	34.455	1.45091	3.8917	9.3209	25.7294	11.7559	9.95037	24.1825	80.8141	17.085	7.59256	32.0882	100.895	22.125	44.6888	31.8861	53.5691	1.52468	0.00457856	0.0432534
ECEL1	ENSG00000171551	0.0358045	0.0831911	0	0	0	0	0	0.2147	0.0202862	0.018876	0.00615477	0.00704551	0.103315	0.0147065	0.0977263	0.796807	0.124352	3.27797	0.0046206	0.0435539
WIPF1	ENSG00000115935	5.66608	4.24769	2.67578	8.99613	5.73112	5.86366	4.80818	10.9317	13.0681	6.30435	4.89938	8.02354	11.6387	8.44589	16.2586	13.775	4.50266	0.825839	0.00463314	0.0436453
ADAMTS1	ENSG00000154734	16.3365	5.61839	2.01105	2.89004	4.49968	1.49999	5.01936	8.30366	12.817	16.4441	7.14016	6.40659	11.5205	6.04904	7.39505	16.9803	17.9606	1.1633	0.004656	0.0438204
OLFML1	ENSG00000183801	3.6544	2.23786	3.34257	5.25451	5.18357	6.20167	2.52497	5.43395	4.35159	6.32398	4.40263	7.37993	5.31306	6.08042	7.47379	7.59658	16.6246	0.725406	0.00466266	0.0438427
GPR155	ENSG00000163328	1.39708	1.25388	1.17314	0.52028	1.34655	1.73454	1.67289	2.19259	2.98	1.50195	1.23375	2.32329	1.66355	2.63856	4.6731	2.2387	1.56387	0.785372	0.00466262	0.0438427
RPS15A	ENSG00000134419	6.21886	5.87107	6.79364	7.6052	6.48826	8.23672	7.23347	13.832	8.4266	4.51607	5.85266	10.7973	14.8158	11.0071	18.2605	18.3899	10.6897	0.64642	0.0046829	0.0439926
CHRDL1	ENSG00000101938	7.38362	6.45862	3.89539	11.7034	4.01995	2.77923	3.28945	10.4461	4.56793	21.9532	22.2163	9.07546	2.32853	10.1911	9.45914	5.85315	30.0337	1.23767	0.00475019	0.0445023
ACP2	ENSG00000134575	4.75449	8.94876	7.04256	4.73739	7.9913	8.35597	4.62882	16.8735	15.3236	5.97385	7.5289	11.0466	19.8698	9.27724	15.2905	10.2636	5.52264	0.812127	0.00479321	0.0447725
NGFR	ENSG00000064300	0.649577	0.458742	1.76637	0.0973989	0.295157	0.289278	0.122974	3.77038	0.682809	0.779535	0.105785	0.645838	1.01566	0.337024	1.0323	4.08951	1.87569	1.76115	0.00479507	0.0447725
FTL	ENSG00000087086	2606.38	5664.68	3307.82	8445.19	5976.97	5480.13	8048.48	17338.2	23119.7	1281.92	3143.05	16138	33080.9	9308.02	33351	18443.7	3038.22	1.40442	0.00480442	0.0448461
ADAMTS12	ENSG00000151388	1.32043	0.495601	0.429345	0.434052	1.05634	0.598533	0.330555	1.23422	1.40275	1.6753	1.22533	1.39195	1.22755	1.88635	0.556944	2.27387	0.413398	1.00967	0.0048091	0.0448496
GJA5	ENSG00000265107	6.40018	2.8014	6.1318	1.35063	2.43363	4.05699	1.16785	6.8262	3.53465	8.40697	10.4295	10.1325	4.21422	8.52382	6.08029	3.57279	2.87676	1.0158	0.00482092	0.0449196
2020-09-15	ENSG00000183291	26.2106	21.1856	27.3684	26.9086	31.8933	13.1153	9.75547	33.6135	25.0136	27.2895	32.2001	40.7036	65.6633	31.2792	47.4979	35.2458	47.4377	0.737492	0.00482459	0.0449388
PTPRJ	ENSG00000149177	1.61128	1.86333	1.63479	0.868355	2.54313	1.48815	1.40052	1.98988	3.25895	3.32981	2.62781	2.47919	3.11928	2.69198	3.61292	1.384	1.62793	0.682565	0.00483747	0.0450041
LMNA	ENSG00000160789	68.5997	21.0432	27.5411	20.1476	28.6551	17.4103	11.2614	56.8841	81.9555	38.8266	24.2837	71.5592	64.4197	24.0534	33.3167	43.2788	152.978	1.15007	0.00489923	0.0454548
FN1	ENSG00000115414	42.4825	38.5081	47.2967	36.7944	54.3989	21.9665	12.0175	57.7564	63.6803	89.366	39.1711	62.1116	54.4671	66.6105	59.7575	76.6196	32.0148	0.776252	0.00493916	0.0457285
RAB8B	ENSG00000166128	10.3819	5.12556	3.35065	7.57885	5.97172	3.76889	5.03799	8.48829	9.32185	10.195	7.36603	7.03076	10.2959	8.11536	9.78382	8.01514	9.22155	0.599246	0.00496529	0.0459428
COL4A1	ENSG00000187498	23.3798	14.8443	8.01754	8.0795	21.4611	5.32221	7.73699	18.9437	43.992	44.3881	16.1384	23.5861	19.5718	32.1296	7.76535	38.1831	12.4406	1.05892	0.00497529	0.0460076
PCDHB3	ENSG00000113205	0.190303	0.147388	0.110219	0.140558	0.217085	0.134184	0.0101409	0.181921	0.251585	0.568519	0.310773	0.287096	0.224642	0.358261	0.223639	0.101955	0.268505	1.07583	0.00498664	0.0460601
CPM	ENSG00000135678	15.8875	36.9734	17.8029	11.4798	30.399	26.0574	31.3904	52.4521	66.3717	18.2879	27.0774	53.6418	49.5448	47.5478	38.9473	51.2558	26.5653	0.816212	0.00500988	0.0461745
MYO16	ENSG00000041515	0.0693307	0.110077	0.0755852	0.197516	0.100657	0.117326	0.0923629	0.168705	0.24551	0.483283	0.16685	0.177355	0.384956	0.242056	0.115643	0.0485731	0.200658	1.05639	0.00502422	0.0462918
LPAR4	ENSG00000147145	0.0683656	0.0158846	0.0419249	0	0.127615	0.308513	0.0983634	0.445599	0.29051	0.018021	0.00587599	0.282509	0.412476	0.0631818	0.349875	1.95251	0.311638	2.07949	0.00505168	0.046476
EAF2	ENSG00000145088	1.02203	0.614618	0.553017	0.647033	0.822961	0.847813	0.384438	1.17555	1.32844	1.05649	0.589063	0.851767	1.40358	1.75325	2.88528	2.0812	0.665544	0.904551	0.00510734	0.0468058
UBE2QL1	ENSG00000215218	0.139679	0.0114544	0.0554256	0	0.061349	0.0278087	0.00788112	0.353455	0.153624	0.116955	0.0338975	0.0291025	0.103457	0.106308	0.241082	0.0548555	0.123063	1.69974	0.0051064	0.0468058
FGL2	ENSG00000127951	3.32144	3.31902	2.23595	3.90514	4.63057	2.16237	1.50911	5.52777	11.1568	7.19291	2.76891	3.68563	2.73833	9.25752	13.7348	2.26011	4.48305	1.0724	0.00515146	0.0470557
GLMP	ENSG00000198715	2.54455	7.0519	3.40287	4.40577	4.17753	4.2801	3.4111	7.00969	7.26058	4.91335	6.86146	6.75655	8.42001	5.2195	7.9493	6.44353	3.46042	0.627829	0.00516239	0.0471034
FUCA1	ENSG00000179163	10.1888	14.0954	22.974	29.8168	19.8762	18.3125	7.87826	36.1052	95.2662	11.0262	15.9865	49.1413	38.5367	27.7257	78.9009	22.7389	19.1489	1.16759	0.00518923	0.0472602
ENDOD1	ENSG00000149218	3.98067	4.92167	3.28113	3.01839	3.00895	1.88899	2.05429	3.49821	2.16748	6.35163	8.76937	5.3923	3.76989	4.72328	3.97626	5.52969	4.83453	0.710454	0.00520806	0.0473614
PCOLCE	ENSG00000106333	11.5992	12.2362	15.4703	10.0708	13.9564	23.0533	11.9542	40.4284	29.6844	14.8561	9.54476	14.8152	27.7558	19.0696	19.8932	40.7126	36.2758	0.831475	0.00521793	0.0473824
PPT1	ENSG00000131238	19.4089	20.0577	16.5542	26.5313	46.5439	15.1606	9.53997	41.6229	46.303	21.1434	26.3977	44.8617	70.0887	43.5293	70.3484	33.5391	22.197	0.880805	0.00528741	0.047814
FGF7	ENSG00000140285	1.60381	0.81709	0.849561	2.50971	2.07873	1.57344	0.536637	3.93411	1.44002	1.29216	1.9152	2.56669	7.36739	1.45102	3.74851	6.06721	2.69255	1.06238	0.0052945	0.047864
PRDM1	ENSG00000057657	7.65767	1.49845	0.946037	2.37992	2.68212	2.41269	1.44232	3.36714	9.01188	6.65313	3.04435	3.61974	5.24618	8.63999	5.3583	5.42442	3.7935	1.04688	0.00533929	0.0482264
SLC8A1	ENSG00000183023	0.351111	0.31241	0.338356	0.227406	0.691648	0.21905	0.200207	0.568224	0.741188	0.655116	0.330427	0.721154	0.69269	0.527357	0.670174	0.307269	0.5184	0.77142	0.00536282	0.0483394
ADGRL4	ENSG00000162618	2.45386	2.33434	0.962097	4.50773	3.81084	2.93574	0.781357	5.90729	4.19658	4.29984	5.52856	3.67491	5.16015	5.04988	2.15478	18.397	3.68053	1.15739	0.00536158	0.0483394
FUCA2	ENSG00000001036	5.95617	7.57755	8.60579	6.24712	10.9877	6.5441	5.3233	13.9361	12.887	5.93199	7.00766	12.2277	22.2372	11.862	14.8185	12.6804	8.57606	0.68742	0.0053665	0.0483583
IL11	ENSG00000095752	0.69055	0.0833095	0.179163	0	0.0743665	0.0898917	0.0509514	0.332376	0.507877	0.378057	0.41775	0.564443	0.982368	0.302731	0.0815544	0.0492556	1.51337	1.87684	0.00538111	0.0484458
HLA-DOB	ENSG00000241106	1.33634	0.705271	0.796091	0.507614	1.58578	0.839964	0.274673	1.55289	1.42776	1.23793	0.698993	2.26523	1.71269	2.91699	3.36088	2.18089	1.04427	0.964007	0.00538969	0.048454
ATP1A3	ENSG00000105409	0.124652	0.125505	0.0721953	0.0263052	0.0387803	0.117191	0.0398549	0.0920795	0.217762	0.211751	0.189276	0.122643	0.0490482	0.2944	0.63793	0.0976053	0.112741	1.37849	0.00538974	0.048454
OSMR	ENSG00000145623	11.5598	4.66641	3.1018	2.88289	3.89938	3.75262	2.69375	6.12945	6.0341	13.6195	9.39331	9.91507	10.4823	4.45973	3.59983	6.11779	16.5655	0.982807	0.00539582	0.0484802
ILDR2	ENSG00000143195	0.0715334	0.0730121	0.036034	0.184383	0.016691	0.0172933	0.0269555	0.0619442	0.208438	0.187214	0.154146	0.152324	0.0723783	0.18731	0.0348654	0.0530644	0.565645	1.56996	0.00543087	0.0487097
MYO5A	ENSG00000197535	0.94766	1.14599	0.797194	1.77392	1.75111	1.55285	1.67914	2.53763	3.36779	1.22237	1.02952	2.88745	3.06262	1.87612	3.00588	3.53114	1.18977	0.762152	0.00544117	0.0487878
CCDC71L	ENSG00000253276	9.44591	3.56961	2.39005	3.51801	2.91785	2.03535	1.9375	8.45664	5.9621	5.6559	4.13644	4.44811	16.5359	4.69921	5.05003	5.67033	25.4889	1.21711	0.00547306	0.0489879
HAVCR2	ENSG00000135077	3.05843	4.54971	4.51737	2.21371	11.5573	7.55837	5.24116	18.4516	20.2078	2.99866	3.25062	14.51	25.7932	10.5478	18.6935	13.1908	2.77495	1.24084	0.00550417	0.0491804
SH3BP4	ENSG00000130147	5.10984	2.93752	3.53634	2.86329	2.99988	1.95762	1.70376	3.8332	4.88397	6.58914	7.00734	6.16811	3.199	5.11018	2.2815	2.48766	13.1416	0.93114	0.00551031	0.0492133
GBP5	ENSG00000154451	1.54636	0.671017	0.566306	0.488111	1.10175	1.02094	0.559874	1.03231	2.05831	2.23902	1.65555	1.23172	0.822711	2.70792	5.83168	1.33775	0.490729	1.17074	0.00556286	0.0495319
ADPRM	ENSG00000170222	1.64215	3.41868	1.20845	1.6634	3.37185	2.57515	2.28919	3.8532	3.31226	2.58565	3.01479	2.92116	5.92739	3.65581	3.33172	7.78001	3.39345	0.724921	0.00556929	0.049546
SYNGR3	ENSG00000127561	0.311143	0.0795229	0.101764	0.118189	0.0193599	0.0877561	0.0895337	0.235248	0.246804	0.34447	0.160456	0.134697	0.204049	0.351452	0.559088	0.0846303	0.182355	1.24496	0.00562171	0.0498883
DSE	ENSG00000111817	1.55431	1.56586	1.00387	0.883818	1.30738	0.877432	1.62682	1.54087	1.24066	1.96762	4.13689	2.17257	2.00022	1.27636	1.49257	1.94679	4.5609	0.830207	0.00564405	0.0499954
RPL18A	ENSG00000105640	112.526	123.923	126.892	128.986	134.205	123.531	87.811	305.456	163.838	88.844	134.298	147.299	271.636	129.76	245.72	349.909	177.766	0.720106	0.00566025	0.0501229
CDX1	ENSG00000113722	0.0807061	0	0.0494926	0	0.0376627	0.034144	0	0.268277	0.0514425	0.010637	0.0416199	0.0476434	0.936814	0.0497245	0.123909	0.344246	0.105112	2.43896	0.00567616	0.0502203
HFE	ENSG00000010704	0.768785	1.37237	1.10772	0.581676	1.28922	2.58082	1.54077	2.7083	4.05833	1.4894	1.37955	1.96663	2.8086	2.06024	2.40543	2.97666	1.46527	0.823504	0.00571545	0.0504807
PREX1	ENSG00000124126	16.9747	11.2368	6.55826	7.1623	4.47347	6.67397	5.08064	10.9576	16.4488	25.0258	21.7237	11.3151	6.56975	13.8372	9.60874	6.36009	4.94897	0.708335	0.00574608	0.0506434
TBX15	ENSG00000092607	0.22367	0.194885	0.0171456	0.0354007	0.104379	0.0551992	0.0178785	0.357175	0.0633637	0.226009	0.182631	0.247574	0.308036	0.0861294	0.158983	1.65921	0.163861	1.82049	0.00576033	0.0507312
RPL41	ENSG00000229117	312.843	283.376	286.835	320.677	737.814	419.652	444.204	463.446	235.621	259.976	331.525	806.72	1246.84	703.563	1383.76	1286.11	933.995	0.623949	0.00577592	0.0507921
HOXC8	ENSG00000037965	0	0.0392659	0	0	0.350508	0.285985	0.036022	0.279046	0.047875	0.178188	0.00968341	0.454479	2.03924	0.011569	0.230632	1.33721	0.146733	2.41415	0.00578047	0.0507921
FAM210A	ENSG00000177150	1.13663	0.691924	0.762087	1.25208	1.01134	0.564218	0.545121	1.48761	1.28155	0.97474	0.898772	1.43144	2.26603	0.845024	1.39089	1.74254	3.32584	0.807439	0.00580128	0.0509166
DOPEY2	ENSG00000142197	0.938805	1.25402	1.32728	1.32795	1.35648	1.68842	1.5184	2.2858	4.1696	1.56764	1.58206	1.80175	2.49772	2.09826	2.72591	1.60555	1.1255	0.673778	0.00580745	0.0509562
IL7R	ENSG00000168685	34.7914	14.953	5.61748	18.5428	5.8836	9.99429	6.63613	18.8982	11.7547	63.3912	51.4529	37.5663	12.0407	29.5208	9.70937	15.4704	19.4658	1.11899	0.00582449	0.0510766
NDUFA1	ENSG00000125356	20.3746	19.9796	36.0357	23.306	39.8044	34.5184	19.8096	53.5302	51.6327	18.2116	22.1605	42.3706	87.7866	49.2711	68.7873	53.6552	44.8698	0.745874	0.00583355	0.0510976
GFRA2	ENSG00000168546	0.210985	0.263854	0.102747	0.058929	0.324336	0.357043	0.398798	1.17456	0.416634	0.526709	0.304013	0.479889	0.47858	0.477911	0.470013	0.492551	0.20609	1.03071	0.00583731	0.051116
SRGAP2C	ENSG00000171943	1.766	1.32905	1.44002	0.60816	5.47909	4.70037	5.09574	2.43999	2.89042	1.91321	1.91902	6.20932	6.89161	7.92432	4.68114	8.01859	11.5981	0.751628	0.00593164	0.0518091
RPS27L	ENSG00000185088	3.6609	4.50224	3.99911	6.63564	5.7201	5.39944	4.89448	10.2315	10.4503	3.83339	4.16464	7.21071	15.0503	6.20874	9.12771	11.99	5.8486	0.720729	0.00594495	0.0518487
TAP1	ENSG00000168394	13.8302	5.85976	5.10778	5.224	5.49589	4.54974	2.74234	5.28438	10.1867	18.4874	13.1856	7.09868	7.35956	11.4664	10.0769	4.96015	9.77818	0.790007	0.00593984	0.0518487
FKBP5	ENSG00000096060	22.3909	29.312	2.43144	11.8724	7.01482	3.38305	22.3191	27.2314	37.1597	56.0819	32.8164	14.0416	30.0308	34.9852	4.61844	45.0117	57.1372	1.34198	0.0060018	0.052214
CPE	ENSG00000109472	4.25692	9.21941	4.90487	5.01044	12.5461	3.08446	2.65695	16.779	8.07136	8.20567	4.68121	12.5083	8.31377	7.63187	8.43606	34.2203	95.3683	1.46845	0.00600922	0.0522341
CCDC109B	ENSG00000005059	1.42239	2.57921	1.64696	3.41939	2.8965	2.71847	3.33931	6.71403	4.28594	1.70952	1.74405	3.54077	7.10763	4.0999	7.33029	6.13906	3.89938	0.799894	0.00604436	0.052495
AC253572.1	ENSG00000278882	0.281759	0.370975	0.0767944	0.0594595	0.43829	0.52979	0.480463	0.46524	0.186246	0.297084	0.226026	0.961026	0.936212	1.56237	1.70899	0.650261	1.26398	1.0005	0.00607343	0.0527326
FAM19A3	ENSG00000184599	0.110672	0	0	0	0	0	0.0530777	0.108202	0.235143	0	0.0142683	0.0163333	0.17419	0.0511402	0.0755181	2.79133	0.540522	3.35719	0.00610813	0.052959
UCHL3	ENSG00000118939	0.539969	0.259574	0.456735	0.353636	0.139026	0.44113	0.285756	0.66991	0.854512	0.304302	0.355277	0.373719	1.2162	0.470346	1.05454	0.966858	1.15188	0.997635	0.00611342	0.0529749
TGFBR1	ENSG00000106799	5.36927	2.66969	2.64749	4.60667	4.59046	4.26684	2.58999	5.49672	6.6554	4.00554	4.39659	8.65535	7.19056	5.52414	8.26825	4.8288	4.44146	0.605239	0.00614935	0.0531962
ZNF256	ENSG00000152454	1.56487	1.18168	0.719736	0.309594	0.988904	0.70342	0.875587	1.27495	1.46847	2.08826	1.52153	0.769826	1.11604	1.48639	1.63507	1.31804	2.20793	0.742447	0.00616228	0.0532687
ATP6V1B2	ENSG00000147416	9.19434	8.79083	7.58371	12.8081	16.8069	13.0633	11.8096	24.1544	27.4532	7.33303	8.90259	25.1239	43.228	15.0986	33.6762	23.0603	9.08446	0.874484	0.00616293	0.0532687
C3	ENSG00000125730	34.7676	52.8778	43.5197	29.2185	48.891	119.077	36.425	213.06	47.9002	35.1026	29.9045	71.9171	191.335	61.0377	121.268	153.685	546.64	1.31044	0.00616549	0.0532758
RPL27A	ENSG00000166441	71.7593	71.0006	63.4386	94.9028	93.4713	83.7123	66.5509	156.796	99.6811	50.1357	69.216	113.124	171.83	110.211	211.072	228.024	119.778	0.670656	0.00617031	0.0532857
ATP13A3	ENSG00000133657	4.43379	2.22361	2.74467	1.7546	2.3579	1.36858	2.29706	3.50295	4.85059	2.52347	3.02039	5.47661	6.82083	2.56043	3.62319	3.34671	9.9001	0.862984	0.00617581	0.0532944
TNFRSF13C	ENSG00000159958	0.503636	0.325981	0.0937587	0.32454	0.075545	0.220681	0.0948912	1.027	0.2293	0.763355	0.0834826	0.244221	0.26187	0.493153	4.97695	0.847279	0.20498	1.84762	0.00618321	0.0533359
STEAP1B	ENSG00000105889	0.0612614	0.0320264	0.0375683	0.0290879	0.0142942	0.0777528	0	0.0838519	0.0260322	0.0807419	0.0315923	0.171782	0.180789	0.113233	0.0836046	0.284028	0.229387	1.50751	0.00619167	0.0533668
DAB2	ENSG00000153071	6.67856	9.63409	6.02359	17.8873	19.0559	19.9202	12.8429	30.1805	38.9385	10.3737	10.2992	23.9593	44.9509	19.4694	20.5214	33.4965	12.9036	0.919857	0.006206	0.0534454
PPT2	ENSG00000221988	2.46121	2.32948	2.13081	1.19154	1.22738	1.39855	0.68277	2.5667	2.01994	3.37742	2.93667	2.52126	1.49064	1.72453	1.3172	2.72968	4.07756	0.722053	0.00621658	0.0535215
FZD1	ENSG00000157240	3.63211	3.56503	2.93651	2.70902	3.63243	2.24566	1.23622	3.39865	3.28165	9.44525	9.0895	5.07318	2.22894	4.28729	3.75063	2.10484	8.72779	0.897973	0.00622767	0.0535869
SOCS5	ENSG00000171150	3.04394	2.1807	1.62038	3.98799	2.18993	1.3951	1.40579	3.2681	2.50313	3.06463	3.83354	2.77027	5.39535	2.85221	3.36561	4.72514	5.97876	0.722632	0.00623256	0.053614
CRYGN	ENSG00000127377	0.0522391	0.0728259	0.00800884	0	0.0609453	0.132603	0.0125268	0.296225	0.13319	0.144586	0.0269396	0.107934	0.38027	0.144834	0.0534688	0.639402	0.0255136	1.90677	0.00633402	0.0542019
SLC24A2	ENSG00000155886	0.00989962	0.00920063	0.00202363	0	0.00615973	0	0	0.0567817	0.053285	0.0121778	0.0204208	0.00194802	0.00519376	0.0304966	0.0112585	0	0.00214888	2.40362	0.006361	0.0543362
MARCKS	ENSG00000277443	20.328	14.0712	17.1625	28.318	19.8246	16.8211	7.36962	21.3378	35.6948	26.2147	30.1315	28.4235	26.3076	30.4983	55.3992	24.9275	15.977	0.740286	0.00637025	0.0543871
PDPN	ENSG00000162493	9.25272	12.3122	4.9055	7.41461	5.01896	4.05619	4.01078	12.6179	5.51349	13.1307	14.078	6.96469	25.0224	8.96086	4.89033	14.3806	62.796	1.27669	0.00638082	0.0544622
ANO1	ENSG00000131620	2.2504	1.43723	1.72325	1.66713	1.88043	1.0069	0.762843	2.40522	2.30809	4.16483	4.01627	2.65001	0.857676	2.66051	1.57578	3.23387	1.30817	0.766893	0.00640224	0.0545995
CORO1A	ENSG00000102879	7.10718	7.76603	6.13576	6.11301	8.25768	13.3026	3.86956	18.596	11.412	14.8032	11.1832	7.90972	9.49565	17.8429	37.1624	10.042	6.26893	0.935731	0.00640659	0.0546063
EMILIN2	ENSG00000132205	2.70644	2.07478	2.02816	1.35049	4.96454	2.09878	1.72361	5.71674	6.46472	2.13297	2.10066	4.0577	8.75373	3.21611	6.86425	3.24253	3.47103	0.899611	0.00655477	0.0555915
ANKRD28	ENSG00000206560	2.77687	2.1022	2.15611	1.86352	2.41269	1.97175	2.24124	2.20881	4.37252	2.65435	2.324	4.43699	4.52898	2.48009	2.15662	5.01332	7.47075	0.696448	0.00656154	0.0556183
WASF1	ENSG00000112290	1.42534	1.50167	0.733964	1.34322	1.02566	0.745711	0.709678	1.72756	1.54425	1.54876	1.80114	1.42593	1.39569	1.13962	1.17306	2.68773	4.25831	0.816482	0.00657685	0.0557019
NKG7	ENSG00000105374	23.1031	30.6212	14.4936	11.6002	13.5254	33.8324	8.07814	37.6237	34.4011	29.2997	43.0203	30.5467	22.3013	60.6533	63.9647	12.72	32.6835	0.940201	0.00657563	0.0557019
FBXL7	ENSG00000183580	3.39066	2.41437	1.49226	3.98321	2.60533	1.74362	1.53502	3.64649	3.23562	5.05442	4.61633	4.3095	2.76034	3.42171	1.80006	6.54827	5.4153	0.756331	0.00664472	0.0560941
RHOH	ENSG00000168421	1.2829	0.310552	0.40818	0.244676	0.370733	0.790283	0.381006	1.0412	1.13136	1.00178	0.520413	0.519679	0.975803	1.72635	3.43201	1.16271	0.769011	1.1224	0.00664997	0.0560941
DERL3	ENSG00000099958	2.06505	2.45551	5.39216	1.57948	0.854672	1.91334	0.322661	5.18172	5.06657	4.67003	0.57825	2.58707	4.33121	7.42088	8.13586	4.61644	2.30009	1.2867	0.00665305	0.0560997
ATP6V0D2	ENSG00000147614	0.200331	0.295707	0.281837	4.25244	0.14298	0.478606	0.361704	4.47944	8.52281	0.304416	0.395009	5.14786	7.00166	1.43757	4.47886	2.11548	0.345323	2.00037	0.0066776	0.0562295
DPT	ENSG00000143196	18.5494	7.12938	10.7664	4.9413	16.8308	12.3008	6.896	35.9758	17.4357	31.8399	4.09674	11.431	15.348	37.8222	34.7197	10.4454	58.0949	1.18837	0.00669668	0.0563439
SCN3A	ENSG00000153253	0.0144674	0.0932806	0.0399242	0.0893014	0.0405084	0.119353	0.0693847	0.220654	0.0860679	0.0762713	0.0317083	0.196432	0.088236	0.151531	0.128335	0.536603	0.256726	1.24562	0.00672219	0.0564966
GPC4	ENSG00000076716	6.62924	7.42231	6.42035	4.27838	5.61992	1.9847	2.4008	7.44475	8.33858	11.186	11.9119	6.54774	16.8721	9.25706	4.95294	2.39782	5.96085	0.896032	0.00672561	0.0565098
RASGRP1	ENSG00000172575	1.01228	0.267642	0.28898	0.906043	0.885057	0.595624	0.195309	0.850901	0.914692	1.53966	0.666035	1.14021	0.640962	1.25811	2.21115	1.02712	1.85635	0.986463	0.00677336	0.0567403
PDE12	ENSG00000174840	2.43024	1.06392	1.48547	1.18215	1.41347	0.925838	0.977295	1.73026	2.19343	1.78283	1.87683	1.91208	2.31498	1.34098	1.98022	1.95865	3.55497	0.6316	0.00685077	0.0572015
CTSO	ENSG00000256043	8.53738	7.04738	6.76713	12.1325	9.69405	4.92759	4.37666	7.75752	11.0213	16.3196	14.2979	11.6959	8.9676	12.8061	13.2243	7.64252	11.8619	0.619904	0.00685663	0.0572349
ANXA1	ENSG00000135046	51.5296	39.1763	41.6822	52.095	58.0525	34.7175	25.5264	71.7267	83.6811	47.7233	39.9889	75.4337	118.076	48.8826	41.8109	92.9153	169.411	0.804171	0.00687639	0.0573587
CD7	ENSG00000173762	11.309	5.02624	4.23906	1.42864	2.33615	4.87224	1.62961	12.8926	12.5982	5.40141	6.76836	2.67196	5.19494	8.7895	12.1947	6.76328	5.574	1.00737	0.00691887	0.0575993
SPATA8	ENSG00000185594	0	0.0165824	0	0.0451828	0	0	0.0456376	0.0930349	0.121309	0	0.0245365	0.280875	0.280824	0.0146572	0.0486993	0.405891	0	3.01764	0.0069506	0.0577837
BTBD19	ENSG00000222009	6.84215	2.64102	2.27407	0.976064	2.36065	3.48726	2.08776	5.20181	10.9962	5.18495	3.05039	5.27646	6.18546	2.35302	2.66789	5.62127	17.0219	1.14181	0.00696308	0.0578561
C1QTNF3	ENSG00000082196	0.882791	1.3344	0.961079	1.05497	0.703584	1.11624	1.09413	3.03342	3.39725	0.977871	1.00769	1.47559	0.835231	1.72949	1.42812	1.14785	3.32006	0.86191	0.00696526	0.0578586
PDIA3	ENSG00000167004	33.0527	28.9345	41.7495	30.4584	48.5651	24.4418	11.2179	46.9472	46.8887	39.6754	37.697	47.5677	72.767	68.8501	52.0947	36.3594	67.6333	0.696405	0.00698363	0.0579641
RNF181	ENSG00000168894	31.7198	36.1544	40.8296	35.0091	45.7235	42.2144	30.0907	81.5008	68.1975	29.5365	30.7365	48.023	98.4765	53.954	66.9764	80.6624	44.2276	0.65555	0.00700426	0.0580569
CD164	ENSG00000135535	11.9529	19.8429	23.6973	16.6188	21.4823	12.1018	12.0922	26.7961	27.9573	15.6487	18.4948	26.2977	52.3345	23.1789	31.3559	25.7099	23.9598	0.65509	0.00701617	0.0580988
PCDHGA7	ENSG00000253537	0.0782003	0.0499666	0.023978	0	0.0304111	0.0661677	0.0375045	0.0458731	0.0886138	0.250797	0.154589	0.0730932	0.0307704	0.104391	0.0800411	0.0386733	0.140041	1.28064	0.00702067	0.0580988
FCER2	ENSG00000104921	0.101303	0.282449	0.150871	0	0.202604	0.759192	0.0832871	2.88636	0.553463	0.221254	0.104483	0.922661	0.592216	0.0891632	1.40225	1.04133	0.348689	1.85618	0.00701699	0.0580988
KLK7	ENSG00000169035	0.0874372	0.101579	0.473647	0	0.96569	0	0.419344	1.09422	4.32239	2.64287	0.458426	0.387127	0.298176	1.79572	0.159103	0.0216207	10.0118	2.8848	0.00701879	0.0580988
CYP27A1	ENSG00000135929	12.7232	26.3572	35.4099	28.275	52.5382	43.6053	38.2086	118.012	160.145	11.4029	23.9273	88.5304	143.743	54.4552	144.897	42.7807	22.0917	1.26425	0.00702996	0.05816
COPZ2	ENSG00000005243	6.70698	5.55665	4.10127	8.22532	8.97836	6.27491	5.75318	15.093	8.41984	6.70809	5.40557	10.5545	10.1491	7.66244	11.1668	33.5621	13.9513	0.824517	0.00703693	0.0581843
GSTO1	ENSG00000148834	14.1588	21.0837	18.5104	30.5166	32.9684	24.4751	21.7094	60.3259	51.3237	12.0426	19.0492	44.4542	115.007	30.9005	66.4989	59.7668	20.0112	0.963794	0.00706141	0.0582946
PPIB	ENSG00000166794	15.016	14.0506	17.2673	20.3407	22.5727	10.8523	7.21048	22.386	22.258	17.2418	19.9766	20.8845	37.6421	26.8628	25.0141	19.5931	27.6188	0.615767	0.00706332	0.0582947
SLC5A3	ENSG00000198743	0.643578	0.702811	0.669062	0.500571	0.540603	1.40028	0.455636	1.35911	1.39865	0.660811	0.614789	1.3822	1.66413	1.12914	3.04897	1.48226	0.676544	0.855051	0.00708992	0.0584671
CYP2U1	ENSG00000155016	1.11718	1.18025	0.984835	1.38139	0.722282	0.753268	0.630672	1.07859	0.875282	1.87734	2.01944	1.56976	1.03487	1.40889	1.44125	0.971174	2.08779	0.623871	0.00718513	0.0591246
PLEKHF1	ENSG00000166289	3.04296	4.38049	3.9999	5.98041	3.81559	4.16437	2.44924	8.0611	5.23973	6.39602	7.69613	4.05352	3.89399	7.04281	7.92641	5.41754	3.54099	0.596581	0.00726067	0.0595712
MATN2	ENSG00000132561	0.874864	1.08412	0.740441	0.621884	1.02664	1.56275	1.10907	2.07682	1.2479	1.32973	0.715004	1.2685	1.46555	2.15292	1.45926	2.03045	5.02079	0.811524	0.00728646	0.059719
OAF	ENSG00000184232	3.21645	3.68219	4.91749	4.89985	4.95123	17.2648	4.49924	30.6606	10.8489	3.61514	4.61331	10.1861	19.9247	6.17221	13.9536	17.05	15.9055	1.12778	0.00729466	0.0597703
CDYL2	ENSG00000166446	0.489132	0.314942	0.261827	1.11794	0.456521	0.210442	0.397602	0.748935	0.729236	1.61714	0.643436	0.677828	1.0504	0.712544	0.627929	1.34683	0.464287	0.915663	0.00730073	0.0597881
PLB1	ENSG00000163803	0.374596	0.798336	0.229719	0.417061	0.405882	0.520976	0.607107	1.1046	1.32101	0.456259	0.35305	0.48294	1.07752	0.636676	1.26336	0.836833	1.44399	0.8794	0.00734189	0.0600611
KLRC1	ENSG00000134545	0.223497	0.174116	0.120934	0.624236	0.208596	0.411588	0.290039	0.575837	0.547487	0.395067	1.45088	0.209548	0.579384	0.963904	0.592081	0.351091	0.40238	1.07901	0.00740003	0.0604562
GLI2	ENSG00000074047	0.253839	0.520795	0.475807	0.136445	0.554291	0.782126	0.22051	0.988949	0.919908	1.27005	0.968195	0.585259	0.595516	0.643282	0.594794	0.38726	0.810904	0.848992	0.00741085	0.0605171
FAM198A	ENSG00000144649	0.257323	0.358731	0.152871	0.0152726	0.292703	0.483086	0.246821	1.46545	0.656075	0.402739	0.136848	0.4035	0.797359	0.525167	0.400557	0.417562	0.890209	1.22431	0.0074461	0.0607034
ZCCHC18	ENSG00000166707	0.146528	0.189683	0.12195	0	0.0781481	0.106271	0.100392	0.163724	0.213481	0.303479	0.242885	0.197715	0.0988394	0.245042	0.328523	0.108697	0.122682	0.943334	0.00749814	0.0610143
ACOT1	ENSG00000184227	0.0207066	0.0288668	0.0126982	0.0786545	6.59017	3.83698	6.5543	0.0323911	0.527939	0.0327492	0.896979	7.67651	10.0868	5.68992	9.07103	4.86924	4.13962	1.74904	0.00753846	0.0612612
DAB1	ENSG00000173406	0.108084	0.147403	0.0317001	0	0.0526319	0.0437385	0.0766279	0.507225	0.195697	0.10653	0.0193873	0.324575	0.144229	0.0347439	0.041686	0.474096	0.220334	1.70087	0.00754244	0.0612692
RNF157	ENSG00000141576	0.377344	0.234505	0.161704	0.198597	0.152755	0.400065	0.143906	0.330697	0.378651	0.603993	0.307132	0.32206	0.30769	0.523799	0.626649	0.317016	0.290135	0.756902	0.00757512	0.0614129
ATOX1	ENSG00000177556	4.31954	4.08219	5.72553	8.20395	6.14843	6.45623	3.50034	14.8326	13.7521	3.70855	3.93143	8.00161	24.797	7.41673	12.3489	15.3484	5.61696	0.950807	0.00760868	0.0616199
HEXB	ENSG00000049860	7.64429	13.9505	9.75771	13.6809	27.3298	11.0052	9.47428	26.5111	37.7069	9.19306	12.552	29.0761	56.8304	22.2938	33.4512	20.1017	11.7566	0.930047	0.00761426	0.0616247
CD63	ENSG00000135404	108.93	132.421	168.192	104.569	261.99	272.051	92.558	406.062	401.38	84.8203	106.355	355.22	756.463	266.471	434.735	349.815	196.182	0.973952	0.0076173	0.0616247
EDN2	ENSG00000127129	1.29849	0.196106	0.0398146	0	0.0807943	0.146492	0.0415165	1.25258	1.80246	0.410734	0.0558022	0.587679	0.255466	0.320008	0.0295345	0.160539	5.72173	2.44103	0.00763539	0.0617385
HCST	ENSG00000126264	2.95104	3.46868	7.30981	3.18705	5.77861	5.7773	1.83157	24.8013	17.4577	2.40993	2.11864	5.73866	25.3638	6.31018	17.6492	5.9235	3.35359	1.36433	0.00765914	0.0618571
MMRN2	ENSG00000173269	13.2066	2.42423	4.99962	1.73029	2.26537	3.15093	1.90079	6.96436	6.17148	9.25876	8.46698	9.23306	4.53195	8.77188	3.66638	10.8476	4.26976	0.984321	0.00770477	0.0621522
IGDCC4	ENSG00000103742	0.0868028	0.0509519	0.0616363	0.1128	0.0383757	0.398158	0.0920246	0.275143	0.295085	0.202316	0.025916	0.0674242	1.2224	0.329328	0.461376	0.515131	0.151728	1.46221	0.00784654	0.0629815
PLEK	ENSG00000115956	7.23535	5.48354	3.91851	9.53392	10.4891	10.8676	6.96061	18.007	27.0434	5.34361	6.75047	13.6478	35.5199	10.4785	34.5306	14.9982	3.40829	1.09806	0.00787727	0.0631832
C4B	ENSG00000224389	0.299075	0.343974	0.256769	0.302946	9.32313	20.7676	3.79147	0.35478	0.292303	0.827774	0.313606	23.9113	25.1994	10.2298	16.6051	26.8411	90.1697	1.2604	0.00787784	0.0631832
CCL19	ENSG00000172724	31.6357	3.40478	2.04363	3.46809	1.15038	22.4418	0.437874	133.823	14.1609	35.8594	1.74209	3.07217	162.095	37.4919	55.3535	43.3798	3.53758	2.45038	0.00788114	0.0631931
KLRB1	ENSG00000111796	4.26232	1.82701	2.35847	3.72197	2.37774	2.65305	0.963353	3.35292	4.47599	5.37232	2.80443	3.8755	2.79524	7.98392	9.57778	4.07042	3.54131	0.869818	0.00788502	0.0632078
PDE10A	ENSG00000112541	0.10054	0.0240276	0.139165	0.152761	0.0402156	0.0729169	0.0578619	0.105598	0.102535	0.212016	0.0755499	0.140748	0.26223	0.164594	0.117607	0.590259	0.344192	1.1743	0.00790314	0.0632569
PLVAP	ENSG00000130300	12.9878	4.66599	5.35071	14.9641	16.6605	23.6585	2.31739	53.6445	49.4487	9.44321	6.21371	8.0305	32.7095	37.2417	10.2799	112.635	12.1454	1.52056	0.00791015	0.0632771
FRAT1	ENSG00000165879	1.01765	2.01603	1.62586	2.69572	1.21224	1.18963	1.24583	2.60778	5.97444	2.55543	2.46517	2.22119	1.92837	2.43371	2.1563	1.67867	1.13355	0.700776	0.00792807	0.0634039
S100A9	ENSG00000163220	46.9659	56.1334	54.1727	92.2364	102.128	63.2501	85.6761	218.098	134.008	18.635	61.5967	202.062	483.147	75.3713	254.41	283.599	51.4007	1.16872	0.00793347	0.0634268
LY86	ENSG00000112799	10.5506	6.44727	8.2394	11.1205	29.9639	16.0115	11.2595	32.0129	86.1088	4.87627	3.95305	17.8668	58.7661	27.6572	90.136	20.4582	11.1992	1.42388	0.00796874	0.0636132
FAM96A	ENSG00000166797	5.46597	9.38244	7.65399	15.7108	7.73416	5.92337	9.12602	18.8154	26.9531	6.53376	8.25286	15.038	28.9605	12.2641	19.5463	20.382	6.78578	0.893634	0.00798734	0.0636954
TMEM33	ENSG00000109133	2.38908	2.42143	2.72692	3.07405	3.71231	1.55526	1.31714	3.68336	4.25839	2.85263	3.1234	3.98964	6.75489	3.08182	4.05351	3.26988	3.19844	0.629212	0.00805837	0.0641287
RPS21	ENSG00000171858	86.6475	89.2302	87.2207	97.199	114.138	98.2523	69.8748	179.774	109.177	57.9091	90.1009	133.332	182.982	122.877	230.087	213.611	156.63	0.601223	0.00811745	0.0645319
APLP1	ENSG00000105290	1.30006	1.07527	0.642565	0.442238	0.79685	0.435084	0.176814	1.39626	0.77507	2.35282	1.75615	0.801832	0.603172	1.85902	0.423694	0.647733	3.39272	1.1425	0.00812202	0.0645516
FZD10	ENSG00000111432	0.724105	0.263667	0.139181	0.0821055	0.282436	0.0640122	0.0725654	0.405748	0.477622	1.40733	1.17042	0.357282	0.195618	0.186444	0.235988	0.160343	0.302629	1.1212	0.00817486	0.0648708
BTN3A3	ENSG00000111801	6.99627	6.7601	5.88204	6.94155	5.01439	7.20344	4.81058	6.47729	5.43446	16.416	14.3219	8.94119	5.0174	11.6608	8.47851	7.56166	12.1411	0.65222	0.00819834	0.0649899
PTPRG	ENSG00000144724	1.87375	2.43476	0.827983	1.18778	1.24205	0.635816	1.12069	1.49399	1.4812	3.02356	3.33013	2.87766	1.28954	2.03709	1.26038	2.29444	1.85159	0.734262	0.00823962	0.0652498
SPTBN4	ENSG00000160460	0.202705	0.117745	0.124308	0.0758315	0.0716631	0.132535	0.188541	0.333906	0.308005	0.191062	0.167889	0.119663	0.210279	0.155167	0.155084	0.214162	0.698009	0.967407	0.00824515	0.0652599
PHLDA1	ENSG00000139289	7.75873	0.980519	1.76572	5.07615	2.33859	1.432	1.32819	4.31153	8.51047	8.66509	2.38936	5.72982	6.68702	6.76282	2.7746	4.1968	8.8397	1.08695	0.00825494	0.0652722
IFI27L2	ENSG00000119632	10.9698	12.0052	15.4437	13.4168	19.2219	25.3355	11.3205	44.5357	29.4923	10.9926	11.9305	24.9331	52.8886	23.537	36.8587	50.1074	10.7709	0.900026	0.00830575	0.0655369
TMCC3	ENSG00000057704	2.79843	0.857669	0.494136	3.16416	0.960389	1.06875	1.25856	2.10787	3.47955	4.18773	2.8554	2.19517	2.43791	3.7737	1.60862	3.47735	1.71597	0.913297	0.00833151	0.0656727
CD59	ENSG00000085063	36.0804	44.1357	55.2163	38.4685	38.7593	24.6744	12.9771	53.19	60.1137	40.23	45.382	79.5116	70.711	53.8874	60.4109	35.7629	52.2446	0.668906	0.00834609	0.0657539
LAMP5	ENSG00000125869	1.66756	0.217943	0.266308	0.428883	1.42668	0.396836	0.066646	2.67648	4.93072	1.39196	0.214989	1.14848	1.77708	4.46282	2.12166	0.412338	0.56558	1.6457	0.00834841	0.0657552
GJA1	ENSG00000152661	22.9967	8.99587	3.16575	5.36811	10.2903	3.37975	1.85966	8.7696	10.1444	23.3979	21.3215	19.6637	17.7392	9.77201	6.08874	12.0602	76.1932	1.40625	0.00835893	0.0658124
EVI2A	ENSG00000126860	2.03813	4.10681	1.59648	5.042	4.1242	3.94178	5.32274	8.57341	11.1498	2.1219	2.26993	8.82664	10.3649	5.99373	12.0492	13.099	2.68792	0.998829	0.00837905	0.0658927
SRSF12	ENSG00000154548	0.17938	0.0815449	0.114786	0.207376	0.0946287	0.131981	0.134655	0.219602	0.198848	0.213806	0.100549	0.234807	0.392808	0.293115	0.138367	0.289274	0.95989	1.02472	0.00838253	0.0658927
ANO3	ENSG00000134343	0.00460654	0.0385315	0.0649736	0.0349961	0.0214971	0.0311819	0.0751153	0.0756627	0.00782995	0.522138	0.161539	0.174041	0.0108755	0.17029	0.0911562	0.0341719	0.0869936	1.73597	0.00837898	0.0658927
HAPLN3	ENSG00000140511	6.65321	2.16795	1.01847	1.05142	0.704572	2.8701	1.24544	4.87313	6.21041	3.77286	1.77002	3.22645	5.72694	4.15497	3.01514	5.48796	5.46651	1.0577	0.00845594	0.0663639
TMEM14C	ENSG00000111843	25.5623	32.342	27.4	53.4453	42.5785	24.3554	17.7197	49.9626	58.7616	26.6554	32.5129	54.5594	80.8679	53.7166	57.6781	48.7207	53.0334	0.64404	0.00845965	0.066376
IGSF6	ENSG00000140749	2.78179	4.27007	6.68819	10.1471	14.5	17.0287	5.06682	29.0705	47.07	3.13428	3.57346	24.2414	29.0203	16.904	40.4512	18.3784	4.00231	1.3696	0.00847892	0.0665028
FGL1	ENSG00000104760	0	0.0299599	0	0	0.0100289	0.0181839	0	0.0504266	0.0273965	0.0396543	0.00554134	0.0190299	0.42281	0.0264815	0	0.151449	0.0489815	2.73154	0.00853378	0.0668578
HEXA	ENSG00000213614	0.953489	1.5253	1.25051	0.78527	1.35194	1.30655	1.12231	2.3209	2.94019	1.41757	1.45918	1.67368	1.99211	1.72079	2.05551	1.34368	0.868178	0.592195	0.00855504	0.0669535
APOBEC3C	ENSG00000244509	10.9633	10.6075	12.0184	14.9174	19.0785	34.933	12.1096	32.3111	37.2591	13.5239	11.6126	20.7461	29.37	28.7327	40.7286	30.1313	27.3934	0.728634	0.00858188	0.0670914
IGFL3	ENSG00000188624	0	0	0	0	0	0	0	0.460987	1.00181	0	0.0276314	0.0316303	0.168664	0	0	0.278227	0	4.2002	0.0085836	0.0670914
DCLK1	ENSG00000133083	0.182595	0.147916	0.130134	0.323364	0.317813	0.630525	0.205912	0.899356	0.253745	0.352532	0.100526	0.340855	1.03111	0.205237	0.683592	1.73341	0.792171	1.13872	0.0085861	0.0670939
ITPRIP	ENSG00000148841	12.9038	2.41403	1.76778	1.53413	2.64335	1.98631	1.61252	5.67022	11.061	7.45757	5.29545	4.64622	9.02255	5.62366	2.50096	4.55017	6.66386	1.03243	0.00864082	0.0673844
SLITRK4	ENSG00000179542	0.0397917	0.0416049	0.0732063	0.0075575	0.193121	0.148144	0.10687	0.252096	0.270543	0.0608363	0.0184684	0.131546	0.46972	0.152002	0.0733112	0.817649	0.248759	1.46613	0.00864078	0.0673844
SERPING1	ENSG00000149131	134.183	219.768	125.151	156.424	185.337	175.003	155.997	294.986	209.762	197.42	307.795	205.638	251.109	196.782	225.282	146.73	540.012	0.639862	0.00864327	0.0673863
FUNDC2	ENSG00000165775	4.03418	2.51537	3.07015	3.94927	4.20761	2.19269	1.83189	5.87496	4.34302	2.59558	3.0671	4.49749	7.96956	4.12052	5.61649	7.24796	5.95031	0.660128	0.00870245	0.0676759
MTDH	ENSG00000147649	8.68027	9.335	10.3876	12.3857	25.7291	28.956	14.4428	26.6925	16.358	11.4815	11.3455	25.3296	36.6667	23.6115	27.3696	44.2135	22.3718	0.602032	0.00871722	0.0677393
C8orf4	ENSG00000176907	55.9605	8.42817	15.8271	27.1069	23.0703	14.2131	13.488	37.8735	55.3314	38.4083	40.5699	49.7054	76.1685	39.0046	33.1199	8.98366	69.4195	1.03031	0.00887509	0.0686534
METRNL	ENSG00000176845	27.6631	12.1362	13.8249	13.5453	14.044	12.3548	8.96564	44.3719	27.8264	12.7538	14.9902	18.6747	40.1063	15.3127	21.2081	17.7152	27.206	0.764562	0.00891822	0.0688656
RAB3IL1	ENSG00000167994	3.26856	4.01381	2.19257	3.80988	3.49116	10.0242	2.45607	22.2055	7.89233	2.76827	3.91884	6.79864	20.16	3.28608	7.38345	12.9811	5.56326	1.15586	0.0089965	0.0692264
PCDHB11	ENSG00000197479	0.0844934	0.27092	0.0984489	0.112333	0.181378	0.178731	0.0810453	0.310605	0.33032	0.423174	0.261438	0.154625	0.179532	0.255084	0.201792	0.112821	0.341137	0.831464	0.00905343	0.0695251
CIR1	ENSG00000138433	17.8634	23.9005	26.0258	63.4496	25.2688	41.6553	33.1137	120.853	145.609	16.0544	21.1787	35.5263	463.383	33.5812	49.7614	68.2169	23.3161	1.50253	0.00909195	0.069786
TBX21	ENSG00000073861	1.87257	2.11869	0.898706	0.154631	0.759881	2.64074	0.468562	2.08019	2.47943	3.79862	4.46453	2.307	1.29211	6.54614	2.71294	1.28844	1.68775	1.19908	0.00913587	0.0700181
IL10RA	ENSG00000110324	4.68568	3.33409	2.81036	1.71814	6.19843	5.95393	4.20868	8.19834	12.8122	5.47744	3.69583	7.85382	5.92552	6.38128	17.199	8.7681	2.43753	0.924464	0.00922292	0.0705796
KLK6	ENSG00000167755	0	0	0.0110081	0	0	0	0	0.0701999	0.198324	0.0378539	0	0.0317904	0	0.066358	0.0122488	0	0.0233788	3.33512	0.00932619	0.0711571
NDRG1	ENSG00000104419	24.2511	18.0644	11.0676	19.9641	14.0504	7.79722	11.6307	17.3524	17.6674	27.432	36.2376	21.3528	19.4712	20.9484	13.7785	19.8273	36.9695	0.658927	0.00933417	0.0711649
TET1	ENSG00000138336	0.0801978	0.0452535	0.0538648	0.00725318	0.0819795	0.0904772	0.0769249	0.110518	0.126579	0.14496	0.0787768	0.0856688	0.105188	0.145881	0.0938122	0.552423	0.0547117	1.18154	0.009352	0.0712655
FRRS1	ENSG00000156869	0.146723	0.242897	0.29805	0.278666	0.239647	0.178462	0.387023	0.229518	0.607894	0.522125	0.64788	0.346462	0.570113	0.192097	0.294097	0.761888	0.322468	0.83339	0.009536	0.0722629
APOC1	ENSG00000130208	36.767	79.6162	78.6854	160.894	209.928	455.918	131.31	469.4	810.641	11.3019	26.3606	929.629	1360.82	271.283	729.468	366.919	54.0586	1.6719	0.00957099	0.0724846
PSMB2	ENSG00000126067	12.9416	11.2365	14.6466	13.8547	13.8287	10.2748	6.67389	24.6955	20.9766	10.6608	12.4565	15.5088	27.9024	12.9192	17.1869	20.2653	15.596	0.591736	0.00962811	0.0728274
CAMK4	ENSG00000152495	0.295799	0.0924277	0.103209	0.145293	0.099959	0.138088	0.0562562	0.199446	0.364084	0.404647	0.160433	0.105374	0.112378	0.498036	0.462843	0.17592	0.117899	1.04101	0.00964595	0.0729085
MAGEH1	ENSG00000187601	7.5696	8.54024	8.71866	4.8383	8.19712	4.10569	2.55985	8.61513	6.37134	12.0999	12.2238	8.98011	6.7589	10.344	10.8601	7.55895	8.65791	0.609844	0.00973009	0.073436
CENPW	ENSG00000203760	1.16004	2.11479	1.17652	1.10161	1.79061	1.84983	0.64194	6.87468	2.99557	0.705654	0.437166	2.52852	7.51393	1.37446	2.52691	13.6361	2.00476	1.40847	0.00975798	0.0735922
CCL3	ENSG00000277632	0.617289	0.347532	0.131036	0.631289	0.132954	1.26559	0.455459	1.81982	1.39225	0.450598	0.844809	1.3455	2.37287	1.11171	4.71434	0.281792	0.200989	1.46153	0.00976415	0.0736207
COL24A1	ENSG00000171502	0.059315	0.0904425	0.159139	0.211228	0.0484403	0.147428	0.0213354	0.153677	0.280407	0.435834	0.238973	0.319516	0.233394	0.253531	0.106245	0.107251	0.0555248	1.10999	0.0097821	0.0737017
COX6C	ENSG00000164919	9.40554	9.1769	12.3233	14.8973	15.9049	10.1314	7.81215	21.1466	20.7753	7.96542	10.1841	19.9012	28.4055	16.3441	20.1854	21.412	14.5777	0.62292	0.00979471	0.0737426
ASRGL1	ENSG00000162174	2.78441	1.30469	0.981829	0.719802	1.1911	1.24343	2.10695	2.92796	3.52988	2.75237	1.91854	4.2326	2.55035	2.60188	2.19025	0.952431	1.71248	0.797463	0.00979473	0.0737426
ALDH4A1	ENSG00000159423	1.64419	2.30556	2.09914	1.02266	1.55252	1.60273	1.80766	4.78302	4.53528	1.69814	2.01812	2.33289	4.86545	1.65874	2.71626	1.95435	1.59666	0.736035	0.0097973	0.0737439
SLC20A1	ENSG00000144136	8.8024	4.51308	8.03463	4.88013	6.1379	8.12605	6.76552	10.8694	20.1023	5.17707	5.21831	8.97719	23.4393	7.96255	7.67726	11.6063	85.2363	1.25428	0.00982117	0.0738874
IPCEF1	ENSG00000074706	0.334863	0.183814	0.215621	0.421345	0.457085	0.255004	0.104389	0.425607	0.665231	0.496514	0.300045	0.259455	0.309642	0.94389	0.54268	0.621014	0.482464	0.833117	0.00989678	0.0743469
LRRC4C	ENSG00000148948	0.192054	0.0184648	0.0324899	0.0251559	0.148344	0.179313	0.107989	0.181293	0.112566	0.17806	0.102457	0.269755	0.385666	0.167291	0.284694	0.343888	0.163879	1.02497	0.00999871	0.074911
RNF130	ENSG00000113269	5.44144	6.73741	7.04031	9.67273	7.96783	5.86582	6.56999	15.0356	20.0028	4.24983	5.37688	13.4043	24.5787	10.448	19.6184	11.0938	6.02408	0.847278	0.0100525	0.0752109
KCTD4	ENSG00000180332	0	0	0.0116633	0	0	0	0	0.0148756	0	0.0100267	0.019616	0	0.0149672	0	0.0129778	1.05814	0.260088	3.79531	0.0100509	0.0752109
PGA5	ENSG00000256713	0.0487063	0.00848761	0.00746722	0	0.0454589	0.020606	0.0467186	0.152382	0	0.00641944	0.00627942	0.0718821	0.594116	0.0300088	0.282499	0.641324	0.0634351	2.22907	0.0100782	0.075315
TPP1	ENSG00000166340	22.1102	31.9182	26.9537	23.3264	61.7122	46.3753	26.0742	55.7917	81.757	29.0246	36.3898	58.8914	86.0882	54.1732	77.0454	41.5597	34.4189	0.696047	0.010193	0.0758752
PTGS1	ENSG00000095303	1.05982	0.751554	1.71311	1.71037	1.78964	3.41594	0.887296	2.90846	2.11902	1.41783	1.38374	2.97634	3.06137	2.71381	4.55645	2.14043	8.46938	0.840608	0.0101941	0.0758752
PRKACB	ENSG00000142875	2.3032	2.47611	1.64191	7.19722	4.84038	1.72583	2.86135	6.0103	13.0301	3.23704	2.10099	6.05776	7.22111	7.11469	12.3751	5.80592	3.42184	0.993824	0.0102318	0.076043
RNF13	ENSG00000082996	7.34778	11.0121	8.04855	16.7909	13.3242	7.44741	9.59377	16.7221	25.3187	10.6437	13.6825	16.9761	25.2799	12.0722	19.1364	14.9694	9.79215	0.643922	0.010244	0.0760625
KCNJ2	ENSG00000123700	0.222604	0.469928	0.737158	0.591897	0.670776	0.86642	0.250123	0.960086	1.13511	0.690723	0.534623	0.702106	2.34743	1.77511	0.7725	0.868114	0.67924	0.881223	0.0103015	0.0763783
LAMP1	ENSG00000185896	21.9843	28.3863	27.0735	16.0466	42.4562	19.1664	11.3824	44.7543	36.0598	31.3391	36.0198	50.2411	49.8111	33.3273	33.1064	24.7352	29.5863	0.63773	0.0103154	0.0764411
RPL22L1	ENSG00000163584	2.69916	2.82747	2.5156	3.93895	3.30201	3.85802	1.97467	7.51423	3.78436	1.84104	2.54798	4.39311	13.1289	4.13401	6.77408	9.18556	4.57795	0.821035	0.010368	0.0767418
KLHL4	ENSG00000102271	0.0609666	0.0169986	0.02991	0.220004	0.193466	0.134123	0.040935	0.114443	0.119172	0.144636	0.0597366	0.201547	0.225499	0.112688	0.216326	0.357283	1.5563	1.37238	0.0103731	0.0767609
DHRS9	ENSG00000073737	0.274304	5.04378	5.57432	0.664693	0.326641	0.920386	1.07966	4.28352	8.37637	1.22172	0.980449	6.73407	6.64723	4.60389	11.1724	3.96439	0.905453	1.5864	0.0104515	0.0772667
HIF1A	ENSG00000100644	15.9482	5.63511	5.17302	13.0132	10.1482	8.54755	5.21141	13.1579	15.3857	10.8438	9.65202	14.4229	39.6842	8.37075	18.2877	16.3718	48.0979	0.94547	0.0104937	0.0774667
PODXL	ENSG00000128567	12.1778	3.84138	5.44592	5.49799	2.49953	2.39699	4.01899	4.54446	7.77971	18.4414	17.4032	15.3892	2.66794	7.09282	2.33796	6.23933	11.6533	1.02754	0.0105321	0.0776752
FAM103A1	ENSG00000169612	0.723885	0.488812	1.08205	0.773352	2.44913	1.33985	1.28019	0.76081	0.961266	0.620147	0.8866	2.52393	3.86308	2.98261	3.50396	3.27226	3.12298	0.600941	0.010567	0.0778294
NCOA4	ENSG00000266412	26.818	21.2997	17.5712	46.5082	30.3054	19.5277	16.2148	38.5505	75.2043	29.2531	24.9603	40.472	48.5396	34.6641	40.7051	34.7821	35.1939	0.665758	0.0105834	0.0779005
CD72	ENSG00000137101	2.33606	1.66484	0.989312	0.835629	0.547521	1.23206	1.45697	3.07254	5.08357	1.50769	0.799531	1.19353	3.61908	3.42072	3.2238	1.60858	1.09829	0.983616	0.0106132	0.0780675
CD300LG	ENSG00000161649	2.65374	1.34434	0.715135	0.468521	0.0976769	0.0506008	1.00383	1.50847	0.279535	7.11736	5.11558	2.83309	0.388265	1.11918	0.443774	1.4695	1.29974	1.53604	0.0106273	0.0781521
P2RX5	ENSG00000083454	0.364016	0.702197	0.482801	0.434111	0.15012	0.422611	0.86884	1.14548	1.23747	1.93246	0.523875	0.159918	0.466342	2.321	2.16619	0.596581	0.600887	1.2012	0.0106483	0.0782509
SLC16A7	ENSG00000118596	0.158338	0.305776	0.191017	0.221847	0.188967	0.355802	0.166815	0.316715	0.207366	0.277795	0.42032	0.300336	0.447358	0.287867	0.508336	0.273425	0.731911	0.67825	0.010659	0.0782773
IL2RB	ENSG00000100385	2.71688	1.90431	1.17091	1.00335	0.810028	1.41123	0.275078	1.52882	2.73873	4.27709	4.07872	1.5103	0.766147	3.65937	6.24657	1.20365	0.624145	1.16236	0.0106579	0.0782773
KIR2DL4	ENSG00000189013	0.411489	0.100389	0.113555	0	0.192027	0.0522261	0.0592044	0.370121	0.629484	0.325403	0.328916	0.279352	0.35621	0.64649	0.0561567	0.25946	0.0535923	1.41391	0.0106681	0.0783125
BTN3A1	ENSG00000026950	8.67096	8.42422	6.34091	7.0926	6.30836	9.70661	8.20669	6.64692	11.5266	20.6349	16.0067	10.0601	5.52038	17.2562	15.2456	9.34475	10.0188	0.651836	0.0107146	0.0785309
DSC2	ENSG00000134755	0.269518	0.53362	0.202205	0.430203	0.955352	0.480356	0.352026	0.571859	0.865054	0.474638	0.479072	0.905546	0.843893	0.556461	0.888239	0.650843	1.58893	0.715651	0.0107125	0.0785309
SFRP2	ENSG00000145423	3.92757	19.3464	10.0946	9.74708	4.39886	26.9995	4.30308	84.6216	45.0251	0.975483	1.3683	41.8888	64.8943	13.6049	44.4287	19.3458	42.3317	1.65235	0.0107715	0.0788163
NOTCH3	ENSG00000074181	8.34086	11.0778	9.19262	3.61436	4.2536	5.74437	5.13203	10.0293	10.4228	20.8039	12.4387	8.00436	6.51344	8.2586	5.04992	14.9768	4.31771	0.673367	0.0107835	0.0788668
NUDT11	ENSG00000196368	0.580018	0.321365	0.100324	0.141232	0.0416421	0.0755033	0.0570613	0.232646	0.227512	0.478276	0.199409	0.298505	0.538381	0.366522	0.17252	0.606784	2.02413	1.52327	0.0107824	0.0788668
OSR1	ENSG00000143867	1.57676	2.8641	2.45832	2.7282	2.41946	4.11549	1.24966	6.29692	3.3785	4.14925	2.16031	2.04305	2.09262	4.17813	2.75361	13.7732	22.6763	1.20062	0.0107918	0.0789083
TMEM71	ENSG00000165071	0.926147	0.994319	0.966176	1.05135	0.973691	1.16195	0.479913	1.5237	2.17133	1.02142	1.19128	1.53965	1.39905	1.69217	2.81116	1.42933	0.575378	0.71253	0.0108387	0.0791759
GAS7	ENSG00000007237	3.01322	2.27171	3.8206	4.64903	3.97921	4.00267	3.42586	8.60308	8.72721	3.96399	2.66954	5.19543	6.37045	3.78007	7.26825	4.9785	4.4893	0.640611	0.010851	0.0791989
SEMA3G	ENSG00000010319	11.9981	6.30075	8.1391	4.16762	0.132131	1.18589	2.28131	5.44784	4.16897	20.5135	22.9863	12.6864	1.52075	7.56666	1.82577	4.33726	4.41131	1.34393	0.0108819	0.0793781
PTGS2	ENSG00000073756	14.8169	1.18249	0.594475	1.80278	1.24405	0.860106	0.464916	2.71164	11.0249	8.7377	5.62402	2.37648	6.78643	4.24718	6.89036	0.579281	10.4203	1.52624	0.0109483	0.0797682
MFAP5	ENSG00000197614	0.192177	2.29001	0.213255	0.573563	0.427057	0.905952	0.886559	8.2456	2.06879	0.0675432	0.151017	2.67953	0.907417	0.603294	1.20518	1.86006	11.5313	1.89421	0.0109846	0.0799567
SSTR2	ENSG00000180616	0.194247	0.0283392	0.0803373	0.0686374	0.126486	0.321072	0.125657	0.423989	0.134372	0.161944	0.0652286	0.33601	0.565246	0.158644	0.255845	1.451	0.20592	1.28849	0.0110004	0.079996
TRPA1	ENSG00000104321	0.0111245	0.0155085	0.0170551	0.0316924	0.0103828	0.338859	0.0853638	0.200122	0.108725	0.0791744	0.040158	0.0623877	0.437728	0.161068	0.159409	0.358973	0.0977974	1.50485	0.0109985	0.079996
ADAM9	ENSG00000168615	6.54198	4.73172	2.59904	8.03967	5.78017	2.47464	2.79053	5.24922	6.28372	11.3773	9.95963	7.3816	8.71779	4.81778	5.97298	6.07852	9.18853	0.702462	0.0110162	0.0800727
ADGRG5	ENSG00000159618	0.278817	0.45207	0.364268	0.207214	0.25457	0.553889	0.0872081	0.284446	0.427556	0.90751	1.02525	0.40433	0.252809	0.963483	1.38141	0.633978	0.248666	1.06979	0.0110269	0.0801318
KIF5C	ENSG00000168280	0.111627	0.128787	0.0778965	0.0584851	0.0898141	0.104222	0.0627659	0.201713	0.150481	0.14002	0.097266	0.0908921	0.139342	0.175495	0.19699	0.1856	0.0777045	0.679587	0.0111021	0.0804946
PROCR	ENSG00000101000	2.15415	2.34707	3.10377	1.86691	7.84694	4.10549	2.60788	9.60209	3.48377	2.92185	1.89822	3.75327	8.75601	6.82934	2.75429	7.19866	77.5073	1.47386	0.011109	0.0804946
DIO2	ENSG00000211448	0.165661	0.029693	0.252525	0.251707	0.114858	0.108132	0.04086	1.04767	0.852789	0.0873357	0.0488176	0.321326	0.227215	0.399517	0.209932	0.129911	0.157194	1.3818	0.0112031	0.0809198
STAT4	ENSG00000138378	2.72913	1.02388	0.660238	0.982774	1.02822	1.68777	1.27285	1.72333	2.52511	2.43758	1.66564	1.38938	1.89814	3.32693	2.89304	1.84496	2.16852	0.704552	0.0112804	0.0812054
PLPP1	ENSG00000067113	6.54512	8.0943	3.61455	7.21795	5.27126	2.79879	3.17276	5.69722	6.34008	11.6503	10.2802	7.80029	5.58001	7.5448	4.86232	10.9113	7.32134	0.639629	0.0112919	0.0812495
HAND2	ENSG00000164107	0.00985014	0.109856	0.0302027	0	0	0.00833451	0.0188963	0.277353	0.0502282	0.0103859	0.0101594	0.0232594	0.0232551	0.0121377	0	1.1545	0.262991	2.79914	0.0113271	0.0814839
PGA3	ENSG00000229859	0	0	0	0	0.0262794	0.0774288	0.0405114	0	0	0	0	0.0664871	0.659209	0.0303587	0.437095	0.772817	0.0916781	2.19312	0.0113301	0.0814868
AFAP1	ENSG00000196526	1.90146	1.02485	1.49117	2.73874	1.72191	2.32959	1.11194	3.06843	2.43902	2.90112	1.95022	1.68791	3.26255	3.04422	1.58206	3.6207	4.55245	0.6573	0.0113687	0.0817453
LCNL1	ENSG00000214402	1.31307	0.518651	0.649554	0.182883	0.163403	0.244426	0.327465	1.28034	0.900193	2.55207	1.62064	0.413411	0.275557	0.70653	0.477859	0.0714304	0.507342	0.95982	0.011408	0.0819485
HLA-E	ENSG00000204592	489.133	283.67	306.129	368.223	237.091	257.866	135.428	348.35	393.753	561.497	784.87	492.632	257.192	572.036	473.527	208.836	327.887	0.655443	0.011418	0.0819649
EPHB2	ENSG00000133216	0.147368	0.25483	0.352801	0.193771	0.153413	0.731371	0.0733953	1.30558	0.835764	0.251004	0.119842	0.381444	1.48089	0.291595	0.64009	1.0049	0.361718	1.27369	0.0114575	0.0821689
PDCD1LG2	ENSG00000197646	1.00487	0.564532	0.321911	1.65214	1.86175	0.43147	0.474737	1.00884	1.60605	2.89393	1.81759	0.991627	1.69962	1.80191	2.53805	1.86912	0.986439	0.946811	0.0115889	0.0829399
SPRY3	ENSG00000168939	0.208441	0.150775	0.142296	0.0672257	0.128472	0.153074	0.124487	0.129195	0.2206	0.43541	0.223097	0.229847	0.126895	0.215655	0.123446	0.46679	0.23818	0.804397	0.0116363	0.0832018
PSMA7	ENSG00000101182	35.146	38.6831	45.3063	44.5781	48.6745	38.1588	36.8224	98.3371	66.4402	30.6036	38.1623	61.5136	117.844	46.1804	71.4627	82.4704	42.1973	0.649428	0.0116932	0.0834338
GRAP2	ENSG00000100351	0.509994	0.287586	0.541165	0.555048	0.44925	1.31881	0.434217	0.865008	0.55518	1.42892	1.14657	0.801714	0.653879	1.82528	2.22094	0.586608	0.735115	0.878244	0.0117763	0.0838126
DNAJC22	ENSG00000178401	0.0354278	0.251887	0.295473	0.444093	0.0727448	0.10192	0.0543712	0.437814	0.445616	0.123271	0.0950042	0.288616	0.685859	0.405995	0.169222	1.60839	4.03274	1.69977	0.011786	0.0838426
C9orf40	ENSG00000135045	0.533503	0.881876	0.663684	0.897462	0.754014	0.567492	0.482489	1.35913	1.41205	0.811638	0.510949	0.863846	0.899674	1.17393	0.915304	1.60565	0.913212	0.623391	0.0118028	0.0839052
ZFP36L1	ENSG00000185650	71.9924	50.4646	44.3724	70.7751	50.6527	90.6601	58.8212	97.6436	63.8075	86.3489	84.2387	56.5928	146.564	60.0728	90.4115	130.817	203.825	0.654125	0.011807	0.0839052
SLC4A7	ENSG00000033867	1.5972	1.03361	0.848274	0.588486	1.73515	1.94445	1.61339	2.3802	2.06591	1.47599	0.916881	1.39798	2.85641	2.07039	2.0866	4.06342	3.30044	0.692959	0.0118085	0.0839052
EDN1	ENSG00000078401	48.1022	6.11725	5.78841	2.31959	8.02804	4.56168	5.7904	13.196	33.8375	57.0193	18.049	14.5741	6.79654	40.7517	6.27411	10.7812	36.8573	1.3349	0.0118364	0.0840645
HLA-DMB	ENSG00000242574	6.43114	6.21961	6.4485	5.58623	12.8155	7.47252	12.2497	11.9852	40.4355	7.43172	6.7195	19.1085	14.5416	19.6192	49.8785	4.8894	5.03151	1.13203	0.0118932	0.0843708
RAB20	ENSG00000139832	18.1558	14.7239	13.1401	10.3403	16.2474	14.3736	9.45825	28.6934	35.7057	11.1731	13.3755	27.6707	39.6458	15.3899	50.7828	13.6415	12.0969	0.835527	0.0119471	0.0845772
TM9SF2	ENSG00000125304	13.9873	17.2848	21.7072	13.092	20.136	8.6291	6.83959	15.8389	17.1017	21.7226	24.8601	24.545	26.3907	20.8245	27.1441	16.0109	20.7974	0.591193	0.0121317	0.0855094
SNX8	ENSG00000106266	3.22569	3.12214	2.40391	4.07263	3.58409	3.23884	2.48703	9.20762	4.8928	3.09018	3.0006	4.79866	6.9821	2.6423	6.00372	6.83218	3.16886	0.676071	0.0121304	0.0855094
MATK	ENSG00000007264	2.80953	3.67194	3.53516	3.36757	1.13523	4.95015	1.2242	13.5801	6.0276	4.38933	4.806	2.6547	11.1426	3.41978	7.35867	2.36373	2.06942	1.00698	0.0121603	0.0856738
SULT1C2	ENSG00000198203	0.66726	1.2923	0.528326	0.962509	0.792261	1.04342	1.54741	1.51944	5.88621	1.00635	1.27406	1.31135	2.45273	1.4545	2.39183	1.48181	0.580276	0.975132	0.0121754	0.0857387
SYPL1	ENSG00000008282	11.4355	11.2071	12.8231	11.6764	11.4051	4.36702	3.54303	12.051	10.7186	14.285	17.9332	16.3691	13.8474	12.2051	14.6654	10.9603	15.2643	0.616422	0.0121926	0.085781
UCK2	ENSG00000143179	0.981787	0.801457	1.22347	0.478633	1.03883	0.653027	0.493522	1.51116	1.17797	0.86358	1.02886	0.855423	1.89646	0.93484	1.01027	1.65913	3.11465	0.767673	0.0122647	0.0861699
SPACA3	ENSG00000141316	0	0	0.0176846	0	0	0	0	0.135332	0.0980335	0	0	0.0510714	0.226942	0.0710696	0.0196777	0	0.0751164	3.33227	0.0122765	0.0862133
TRIL	ENSG00000255690	0.582188	0.956912	0.744902	0.505086	0.603747	0.675055	0.110307	0.826387	0.641389	1.15192	4.68882	0.496432	0.452505	1.38164	0.833759	0.666473	1.09524	1.05677	0.012324	0.0864879
GJA4	ENSG00000187513	21.464	7.21428	8.69067	3.53121	3.21993	4.3	7.64869	9.71086	12.3425	20.1483	17.9617	13.0245	6.633	12.5116	6.11784	21.9602	8.62319	0.870015	0.0124107	0.0869571
CFI	ENSG00000205403	2.99324	7.24824	5.1026	3.72043	8.84237	10.7426	4.1881	6.9805	7.57717	9.08208	7.6661	7.86236	13.5211	8.52725	8.61958	11.5842	55.0425	0.984437	0.0124197	0.0869803
SP140	ENSG00000079263	0.692631	0.540376	0.69753	0.325855	1.55979	2.0055	1.4933	1.72959	1.93876	0.998306	0.465328	1.21539	2.8654	2.63875	4.1192	2.24376	1.1214	0.86078	0.0124678	0.0872178
HEG1	ENSG00000173706	10.5786	4.31214	7.03954	7.53431	5.44364	5.93296	3.94562	7.89662	7.27436	17.185	15.0906	13.3484	6.72465	11.3949	5.10408	3.77784	57.3233	1.16068	0.0124897	0.0872561
SSTR1	ENSG00000139874	0.569838	0.846214	0.486192	0.784256	0.300609	0.181683	0.0554504	0.251916	0.224598	2.71245	6.95052	1.18956	0.194975	0.590233	0.484634	0.0122525	1.55961	1.70344	0.0124812	0.0872561
MYH1	ENSG00000109061	0.00588817	0	0	0.190114	0.0439648	0.00996433	0	0.0921083	0.0850714	0.434591	0.176118	0.337169	0.0741405	0.497009	0.0241071	0.00873584	0.0345094	2.40001	0.0124888	0.0872561
MAP1LC3B	ENSG00000140941	14.0399	10.9871	8.483	19.6536	11.571	7.6712	7.22976	17.7486	21.2203	10.0274	11.7746	15.8276	27.3097	14.1703	17.4614	25.8369	18.9943	0.63881	0.0125186	0.087394
PITX2	ENSG00000164093	0	0	0	0	0.00588124	0	0	0.00985717	0.0107107	0.00996615	0	0	0.00495894	0	0.00859959	0.168279	0.0328276	3.54631	0.0125627	0.0876422
SDCBP	ENSG00000137575	45.2696	21.5524	23.0222	56.2148	42.5078	27.8392	26.3182	65.1479	117.767	23.9912	25.3285	58.8254	90.7873	45.7157	75.4423	55.4938	53.4287	0.807309	0.012606	0.0878443
JADE1	ENSG00000077684	3.59405	5.53313	3.48595	2.9887	2.96278	2.34735	4.40519	5.02954	5.63676	7.37833	6.36983	3.08963	3.46745	7.27027	2.3729	6.80218	8.51416	0.663107	0.0126848	0.0882733
CXCR3	ENSG00000186810	2.69635	0.741203	1.25761	0.937664	0.602562	2.34574	0.0910675	2.33172	3.35665	3.79402	1.86053	1.04248	0.986251	6.4228	12.4516	1.14095	1.2118	1.47395	0.0127232	0.0884203
DBI	ENSG00000155368	22.8458	26.6066	29.7107	47.5252	46.0363	31.9385	19.2421	70.7452	89.3545	17.2986	26.4355	66.5567	125.663	58.6719	83.9648	46.5421	25.0776	0.887319	0.0127807	0.0886991
SRD5A3	ENSG00000128039	1.71734	3.05419	2.85434	2.98734	3.17573	2.60743	1.43173	4.75774	4.56272	1.80652	2.52032	4.36314	9.39094	4.20762	4.92832	3.80993	3.08848	0.709948	0.0128345	0.0888732
CSRNP1	ENSG00000144655	122.425	14.1777	6.4498	10.5013	8.79654	6.85415	13.0205	33.8113	61.0691	97.4439	47.0275	30.1906	36.3645	44.4081	23.6764	9.84871	76.8554	1.27616	0.0128376	0.0888732
NALCN	ENSG00000102452	0.281353	0.17678	0.119076	0.308577	0.244103	0.0804717	0.0608161	0.32854	0.488333	0.618383	0.619201	0.421078	0.112267	0.668972	0.2028	0.0529128	0.227086	1.08819	0.0129327	0.0894913
B4GALT1	ENSG00000086062	33.4005	10.8261	12.223	14.433	11.3752	7.09744	5.97707	17.384	22.6105	23.6371	18.4711	19.0893	26.7349	18.1796	18.2625	13.1159	53.8552	0.857769	0.0129371	0.089502
DYSF	ENSG00000135636	4.46234	1.50363	1.4318	3.4222	2.82261	3.70773	1.1441	5.57771	4.48261	6.10766	4.60898	3.55064	9.18369	3.64579	2.70147	4.43978	2.20902	0.823948	0.0129924	0.0897529
WEE1	ENSG00000166483	2.33039	1.44241	1.98238	1.56041	1.04272	0.604215	0.924312	1.43835	2.2122	3.372	1.56409	1.92871	2.16628	1.78351	1.12386	3.62546	14.2755	1.18927	0.0129864	0.0897529
LAMA1	ENSG00000101680	0.100565	0.0841178	0.0411139	0.0127333	0.0855169	0.0945457	0.0621636	0.209751	0.0892659	0.0435921	0.0806727	0.116095	0.198732	0.0771055	0.112844	0.240379	0.311431	0.997051	0.0131512	0.0906358
SGPP1	ENSG00000126821	3.05225	3.65043	3.05395	2.60358	6.57711	2.50105	2.03397	5.43636	8.51022	3.53445	3.88262	5.36758	6.59921	4.42093	9.28095	3.61477	4.08684	0.69676	0.013214	0.0908644
PCBP3	ENSG00000183570	0.363639	0.477976	0.175214	0.414388	0.174546	0.501089	0.26409	1.28801	0.392931	0.394372	0.246465	0.325068	0.964803	0.30726	0.556525	2.1426	0.835571	1.07644	0.0132885	0.0912341
CMTM3	ENSG00000140931	12.9299	6.74586	8.10113	20.4893	10.3932	13.3126	6.14196	17.3931	21.3104	14.4904	9.26453	14.061	17.5797	20.175	19.3521	25.0063	17.5848	0.632432	0.0133161	0.0913623
ATP6V1G1	ENSG00000136888	48.0277	46.7774	49.938	72.8912	52.4107	26.8618	27.7657	79.6788	107.253	37.2707	50.2223	60.1061	132.596	53.1025	85.6119	83.0704	56.4802	0.691334	0.0134047	0.091765
KLK5	ENSG00000167754	0.0643745	0.0598292	0.0131591	0	2.72374	0	0.144077	1.59443	4.24916	1.85528	0.331978	0.0633372	0.0168868	0.687479	0.0878531	0.0159179	17.8862	3.36273	0.0134185	0.0918392
ATP6V0E1	ENSG00000113732	55.4019	83.2525	70.4964	70.8543	89.7091	61.7264	31.0041	151.416	126.581	43.9555	61.1085	116.475	235.333	93.5287	127.937	99.9966	81.9612	0.752947	0.0134438	0.0919364
PANX1	ENSG00000110218	4.53467	1.20542	1.2019	1.09481	1.49447	1.2573	0.737222	2.40459	2.89586	2.76209	2.02143	2.49547	5.02027	1.91784	2.42997	1.82447	6.58164	0.925875	0.0134791	0.0920691
LILRA5	ENSG00000187116	1.81382	1.01145	1.29771	0.459324	5.79346	3.87094	2.55171	6.22641	5.34394	1.92311	2.34885	3.66437	8.27901	3.70026	11.7305	2.88539	1.99485	1.06796	0.0135247	0.0923397
MRVI1	ENSG00000072952	1.2714	5.34625	1.49157	2.2485	1.68537	1.17712	2.09439	5.7864	2.42337	4.9251	2.50149	5.32456	2.58838	2.63098	2.86985	10.7744	1.91086	0.972744	0.0135758	0.092606
TUBB2B	ENSG00000137285	0.0646679	0.0450764	0.109058	0.153527	4.2853	1.50473	1.87637	0.202319	0.0824393	0.0937548	0.0416863	4.36155	7.71004	2.28101	3.50808	4.23348	13.1389	1.06766	0.0135738	0.092606
VAX2	ENSG00000116035	0.123698	0.15089	0.360321	0	0.779292	0.444825	0.11865	1.42706	0.473073	0.309762	0.318953	0.730227	0.997794	0.514433	0.422032	1.49111	0.322208	1.27414	0.0135863	0.0926574
BGN	ENSG00000182492	231.895	426.927	191.281	237.997	215.152	278.384	182.347	611.194	638.569	368.119	232.546	323.641	311.639	478.14	202.489	426.254	226.746	0.630065	0.0137351	0.0932373
NENF	ENSG00000117691	34.9234	42.2812	38.8249	55.7328	48.3692	44.0586	33.3145	112.298	91.2261	22.6791	29.1656	79.5111	133.07	49.5714	78.209	87.4779	54.8696	0.7622	0.0137953	0.0935423
EN1	ENSG00000163064	0	0	0	0.0933716	0.0114711	0.0311981	0	0.278776	0.0313361	0.00647949	0	0.123343	0.0290165	0	0.0419327	0.866137	0.0800357	3.00974	0.0138195	0.0936831
SLC14A2	ENSG00000132874	0.0721342	0.0822775	0.0764075	0.0373642	0.0244818	0.0332918	0.0629004	0.102581	0.0613049	0.0864292	0.138652	0.197431	0.0774096	0.0646445	0.0402721	0.121614	0.200706	0.989673	0.0139692	0.094492
TGFBR2	ENSG00000163513	26.7687	24.409	12.6563	37.9229	26.8841	12.4351	11.8834	22.8656	20.1289	49.9695	59.6044	37.3693	23.7956	30.9922	24.61	34.8873	77.2939	0.820498	0.0140321	0.0948551
GSDMA	ENSG00000167914	0.270402	0.421313	0.0487713	0.96671	0.163301	0.0807513	0.152569	0.933061	2.244	0.0167711	0.0574187	1.31457	1.89013	0.891796	2.75682	0.117993	0.673269	1.81991	0.0141145	0.095244
GRIP2	ENSG00000144596	0.039398	0.0823865	0.117086	0.109363	0.0226285	0.200015	0.0348833	0.125631	0.0849961	0.418605	0.190672	0.164594	0.0739346	0.10083	0.148894	0.32823	0.221036	1.10902	0.0141216	0.0952501
TBXAS1	ENSG00000059377	1.79303	4.61291	1.9147	1.81552	4.42392	2.91463	3.86832	8.47199	9.9603	2.58535	3.13568	7.90022	5.31036	4.851	8.75357	4.04902	1.66856	0.893344	0.0141577	0.0953889
HOXC4	ENSG00000198353	0.169216	0.353854	0.255437	0.173054	0.534547	0.892117	0.29965	0.99773	0.365062	0.555848	0.140966	0.814518	1.27021	0.35287	1.24348	1.73806	0.61878	0.987957	0.014175	0.0954636
ALDH1L2	ENSG00000136010	0.329394	0.424329	0.299164	1.10075	0.486445	0.395134	0.579911	0.688113	0.914245	1.3211	0.657969	0.526743	0.830165	0.955642	0.640155	1.82488	0.513175	0.785382	0.0143411	0.0962657
FKBP1C	ENSG00000198225	0.247102	0.109608	0.0964307	0.597306	1.4257	1.44456	0.409394	0.22841	0.190914	0.213171	0.12743	2.53287	3.0053	2.07605	1.79342	2.33295	2.10649	0.738702	0.0144693	0.0967233
RPS18	ENSG00000231500	175.745	144.321	129.4	252.753	208.139	140.512	126.017	262.711	207.443	118.455	160.098	209.503	339.011	246.921	423.179	480.651	325.737	0.599513	0.0144837	0.0967592
MYCT1	ENSG00000120279	8.13594	3.98202	5.24776	4.40224	3.02647	3.71443	1.75167	5.37464	5.38238	7.46141	8.30684	10.0619	5.34325	6.70042	3.33098	7.51161	4.02505	0.662953	0.0145243	0.0969011
LYZ	ENSG00000090382	38.9088	26.7708	10.0868	55.4904	113.035	9.86808	12.3246	34.8046	227.2	42.0322	50.8214	114.632	97.0815	126.911	260.462	41.8402	14.1549	1.3933	0.0145264	0.0969011
TMEM38B	ENSG00000095209	0.605457	1.38119	0.969221	1.07525	1.40172	0.658667	0.837183	2.22633	2.35228	0.5389	0.940753	1.81031	5.68055	1.01252	3.17635	2.87563	0.660537	1.0049	0.0145771	0.097149
VIM	ENSG00000026025	99.1312	243.883	103.152	217.544	241.347	196.215	144.513	407.618	360.584	100.237	94.1493	384	762.923	251.406	385.394	584.738	205.121	0.876523	0.0146098	0.0972823
KYNU	ENSG00000115919	0.249905	0.328722	0.316393	0.880372	0.884067	0.637767	0.516141	1.57631	1.9663	0.229498	0.241121	1.00651	3.66846	0.819521	1.83039	1.25133	0.194236	1.21374	0.014676	0.0975252
GREB1	ENSG00000196208	0.129129	0.160016	0.0281557	0.1199	0.0455297	0.13354	0.0825729	0.502745	0.499942	0.0574867	0.0251568	0.171092	0.379381	0.0990064	0.15077	0.22138	0.214894	1.24588	0.0147001	0.0975876
TXN	ENSG00000136810	52.5222	83.3745	98.7222	124.353	102.418	73.1655	53.1197	238.366	301.796	32.7329	45.2654	163.279	443.689	108.217	140.389	232.042	79.3473	1.05765	0.0147391	0.0977827
SERPINH1	ENSG00000149257	16.075	11.7081	20.7693	15.0254	22.6362	26.2931	8.63379	39.1473	33.1512	19.5827	14.0633	23.1465	73.6815	30.7218	15.1555	32.7164	25.6225	0.791534	0.014766	0.0979084
TIAM1	ENSG00000156299	0.656633	0.556589	0.830211	0.969982	1.47539	1.39928	1.14304	2.07335	2.21844	0.818424	0.46195	1.37107	2.67305	1.59078	1.83373	2.7031	1.13499	0.732147	0.0148128	0.0980177
CRISPLD2	ENSG00000103196	26.0784	7.17365	2.47151	4.21206	4.47225	2.29098	6.45002	15.2142	15.5438	16.7676	8.55692	15.1925	15.9388	6.81545	5.67028	13.0191	25.6996	1.05506	0.0148822	0.0983288
ADM	ENSG00000148926	10.2052	1.87389	0.952351	1.43757	2.97194	6.84614	2.50352	9.15581	11.335	5.30447	7.26833	3.96752	13.6797	3.88353	1.8077	16.0894	17.9144	1.22625	0.014911	0.0983649
FAM155A	ENSG00000204442	0.0625727	0.21808	0.0895355	0.079228	0.21803	0.412969	0.100032	0.290383	0.237532	0.127554	0.13983	0.386624	0.574495	0.264724	0.153709	0.94691	0.681839	0.981412	0.0149974	0.0987531
JAKMIP1	ENSG00000152969	0.251083	0.323107	0.041455	0.366826	0.0360528	0.326845	0.148207	0.362555	0.328291	0.580392	0.667335	0.26224	0.189994	0.821083	1.13341	0.236403	0.226392	1.20145	0.0149957	0.0987531
CDH5	ENSG00000179776	42.0513	17.8643	11.9359	8.52811	8.72539	7.40263	5.20141	12.803	22.6039	49.8996	43.6103	30.3395	6.69802	26.4903	6.78445	15.5883	14.9876	0.930924	0.0152018	0.0996471

## Sheet: S5
Table S5. The 1,436 down-regulated genes in the lungs of silicosis patients.
Symbol	ID	Donor							Silicosis										log2FoldChange	p-value	Adjusted p-value
		D1	D2	D3	D4	D5	D6	D7	S1	S2	S3	S4	S5	S6	S7	S8	S9	S10
DNAAF1	ENSG00000154099	6.29835	16.7286	74.1603	20.7738	2.96473	3.57467	6.69702	0.377844	0.379576	0.197017	0.242075	0.20716	0.380171	0.22744	0.565983	0.344836	0.258198	-5.41811	1.03292e-27	3.1721e-23
CCDC114	ENSG00000105479	6.57592	22.1191	63.5155	25.543	3.46533	3.5814	4.35277	0.445282	0.32256	0.252289	0.314865	0.253278	0.318162	0.371094	0.664345	0.140773	0.166561	-5.33622	4.45499e-27	6.84064e-23
DNAI1	ENSG00000122735	4.0916	12.8239	42.5473	14.4239	1.31872	1.88461	3.7458	0.122791	0.0416947	0.031037	0.0607202	0.0463386	0.0926602	0.0423174	0.254422	0.203802	0.0191687	-6.61345	1.42741e-25	1.46119e-21
CFAP73	ENSG00000186710	4.74719	9.61186	44.9533	16.5882	3.31822	2.62567	2.83852	0.337545	0.104792	0.0325026	0.158968	0.206238	0.242589	0.126616	0.378619	0.274405	0.120443	-5.58486	1.01874e-23	7.82134e-20
CFAP157	ENSG00000160401	5.10598	13.3742	63.7159	14.9117	0.992531	1.90171	3.23372	0.247758	0.217933	0.202783	0.20225	0.151379	0.100901	0.11617	0.25732	0.240576	0.378178	-5.39761	2.0438e-22	1.2553e-18
CFAP46	ENSG00000171811	1.28971	2.40666	10.5104	3.93578	0.432587	0.468902	0.695855	0.0709271	0.0713599	0.0478075	0.0623531	0.0475847	0.0396467	0.0289702	0.0893796	0.0672695	0.118105	-4.94777	3.23946e-22	1.65806e-18
LRRC74B	ENSG00000187905	0.90884	4.59958	14.5576	4.5949	0.244916	0.541548	1.31376	0.0400476	0.00543943	0.0101226	0.0297055	0.0188914	0.0151104	0.0157733	0.117917	0.023739	0.0416786	-6.496	1.22773e-21	5.38622e-18
LRRIQ1	ENSG00000133640	2.13479	6.2367	25.504	14.4537	2.9865	2.90201	4.08184	0.488071	0.382797	0.170673	0.159692	0.512403	0.361847	0.283291	0.505841	0.261035	0.513296	-4.38675	3.2758e-21	1.2575e-17
CFAP74	ENSG00000142609	1.54175	3.03658	14.1925	3.30309	0.368474	0.385884	0.721458	0.0452534	0.00578493	0.0502394	0.0421231	0.0221006	0.0455322	0.0062907	0.085927	0.0504938	0.0288119	-5.77393	5.58066e-21	1.90424e-17
LRRC71	ENSG00000160838	3.58613	8.06292	31.5078	7.55357	1.66094	1.8822	2.54751	0.221438	0.263528	0.447772	0.403244	0.151215	0.0530481	0.398703	0.321978	0.240021	0.219482	-4.35269	9.84038e-21	3.02198e-17
CFAP65	ENSG00000181378	1.7838	4.04513	16.5368	4.45104	0.295838	0.513572	0.68893	0.0685729	0.014329	0.0248881	0.0121726	0.00398123	0.0291903	0.0166205	0.110445	0.0400226	0.0241545	-6.20396	1.5454e-20	3.95493e-17
DNAI2	ENSG00000171595	3.18499	9.3226	38.7203	10.2316	0.870891	1.58958	2.01678	0.214081	0.0528679	0.0590313	0.0577438	0.0220336	0.127282	0.0689881	0.229216	0.2215	0.0486109	-5.82521	1.50587e-20	3.95493e-17
CFAP100	ENSG00000163885	4.06343	7.60467	31.4664	7.71753	0.908623	1.00281	1.5428	0.107595	0.0179865	0.0278935	0.0491133	0.0062468	0.0582927	0.0456376	0.194957	0.149145	0.103364	-6.16007	1.75928e-20	4.15595e-17
ARMC3	ENSG00000165309	0.532131	1.78041	7.89711	2.41595	0.255422	0.300169	0.651387	0.0356747	0.0172283	0.0133589	0.0209081	0.023934	0.0398827	0.021857	0.072621	0.0639105	0.0132009	-5.57094	4.77085e-20	1.04652e-16
CDHR4	ENSG00000187492	5.03515	18.2912	71.1909	13.3755	0.826852	1.99261	3.59267	0.254362	0.047653	0.100505	0.190842	0.0463405	0.123552	0.0552738	0.32904	0.199651	0.314014	-5.87073	6.82273e-20	1.39684e-16
DNAH12	ENSG00000174844	0.809606	2.77696	11.1816	3.41532	0.194518	0.619469	1.26096	0.0397075	0.0363333	0.0126778	0.017913	0.0268149	0.0525685	0.0181087	0.06746	0.156586	0.0260998	-5.78941	1.341e-19	2.57388e-16
LRRC46	ENSG00000141294	7.11923	19.8935	116.99	28.2132	3.45142	4.27839	5.11548	0.649304	0.384834	0.411131	0.460542	0.415815	0.356348	0.464977	1.0986	0.746449	0.245727	-5.05916	2.47074e-19	4.46332e-16
SERPINI2	ENSG00000114204	0.325301	1.49131	4.11255	2.97035	0.280258	0.285834	0.85207	0.0391436	0.0318998	0.0395763	0.0129044	0.0369299	0.0196923	0.038543	0.0682992	0.0556875	0.00814755	-5.16982	3.74029e-19	6.38135e-16
TEKT4	ENSG00000163060	1.0075	3.76774	18.0646	4.64709	0.64181	0.405941	0.966382	0.0875568	0.0135912	0.00843094	0.0494823	0.00944061	0.0503406	0.0394119	0.120036	0.0237262	0.020828	-5.99343	5.89307e-19	9.52506e-16
DNAH3	ENSG00000158486	0.355652	2.70712	10.575	1.49055	0.11286	0.369139	0.821005	0.0129814	0.0100753	0.0149999	0.0207863	0.0153965	0.0279885	0.0219123	0.0760405	0.0598008	0.01544	-6.02787	6.67609e-19	1.02511e-15
SLC3A1	ENSG00000138079	0.281984	0.196555	0.399059	0.628256	0.475755	0.70661	0.837436	0.0933108	0.0737387	0.0857659	0.0810987	0.172867	0.166434	0.233874	0.225717	0.116658	0.151846	-1.94616	1.20458e-18	1.76156e-15
ADGB	ENSG00000118492	0.378752	0.992411	6.20127	2.16672	0.242765	0.20464	0.590902	0.0285532	0.00775641	0.00962296	0.0117663	0.0134692	0.0251379	0.00562303	0.0622759	0.0406211	0.00297161	-5.89919	1.72076e-18	2.40202e-15
TCTE1	ENSG00000146221	1.22591	1.89444	10.2129	2.04277	0.172705	0.332712	0.621218	0.0271369	0.0196578	0.0365826	0.0417489	0.0136546	0.00910137	0.042753	0.0868076	0.00857918	0.0451874	-5.42496	4.88974e-18	6.00656e-15
TUBA4B	ENSG00000243910	3.5724	10.5204	61.419	11.0807	0.946998	1.77071	2.31144	0.165334	0.0718601	0.0891529	0.119912	0.112308	0.166352	0.182333	0.504841	0.250892	0.0825922	-5.64739	7.54886e-18	8.91637e-15
CCDC33	ENSG00000140481	0.3603	2.28702	11.2403	2.7081	0.143097	0.304861	0.536776	0.0179877	0.0130302	0.00808291	0.00395331	0	0.0301641	0	0.0575403	0.0170601	0.0149762	-6.69324	5.81035e-17	6.60874e-14
WDR38	ENSG00000136918	3.70815	23.8331	100.621	14.1341	3.00742	2.38023	3.26246	0.340037	0.0434683	0.0269644	0.105505	0.0603872	0.382382	0.0945374	0.418807	0.531179	0.0999205	-6.08848	7.77349e-17	8.3956e-14
VWA3A	ENSG00000175267	6.15927	14.1065	60.758	20.856	1.35996	2.76957	4.17942	0.335845	0.305102	1.17639	0.548142	0.315814	0.144029	0.51176	0.494734	0.2402	0.747177	-4.42384	7.92812e-17	8.3956e-14
EFCAB1	ENSG00000034239	1.58868	4.09731	22.4115	5.0018	0.319364	0.517012	1.00808	0.0573499	0.0363509	0.109525	0.0220575	0.0937848	0.0721289	0.0602347	0.183455	0.135981	0.0477484	-5.35833	1.13276e-16	1.12216e-13
DNAAF3	ENSG00000167646	1.08495	3.48927	16.3502	3.32553	1.03267	0.881653	0.793384	0.210047	0.109553	0.0906109	0.132952	0.120486	0.0591754	0.086039	0.0806296	0.127498	0.286805	-4.32786	1.09762e-16	1.12216e-13
CD164L2	ENSG00000174950	3.31937	9.93337	30.2354	6.33737	2.44925	2.55864	2.53379	0.353414	0.0886192	0.192404	0.394339	0.492447	0.738535	0.428298	0.391336	0.232054	0.226343	-4.21847	1.25298e-16	1.20247e-13
VWA3B	ENSG00000168658	0.935116	2.7799	12.7024	3.26822	0.111587	0.350454	0.671691	0.0367369	0.00725781	0.0112555	0.017616	0.00756203	0.070566	0.0131539	0.0611863	0.0728523	0.00278058	-6.16326	1.30769e-16	1.21695e-13
CCDC187	ENSG00000260220	0.552957	1.29506	4.07822	0.420085	0.0619308	0.22458	0.261659	0.00576658	0.0125318	0.00388689	0.00760422	0.00435237	0.0290105	0.0181699	0.0150926	0.0328152	0.00960229	-5.54557	1.57026e-16	1.41832e-13
SPAG6	ENSG00000077327	2.19009	6.11272	36.2851	9.463	0.255509	0.779848	1.53177	0.0785112	0.0387771	0.00962172	0.0282356	0.080805	0.0646321	0.0281115	0.317566	0.0880012	0.0118849	-6.37937	1.71156e-16	1.50177e-13
ANKUB1	ENSG00000206199	0.0813665	0.438604	2.41504	0.504819	0.0961927	0.0504876	0.197716	0.0042427	0.00922015	0.00857921	0.00279736	0.00640443	0.00853766	0.00668417	0.0148057	0	0	-5.86373	2.20922e-16	1.88459e-13
DRC1	ENSG00000157856	2.17617	5.24015	32.628	4.50885	0.695128	0.807425	1.17205	0.0637143	0.0890117	0.0245404	0.0660143	0.0206095	0.091581	0.0286797	0.285869	0.155388	0.0606255	-5.58398	3.89123e-16	3.14473e-13
C11orf16	ENSG00000176029	1.57827	6.0507	21.8939	5.96928	0.9651	0.564103	1.98368	0.0957756	0.0578161	0.0430376	0.0841978	0	0.149902	0.0502967	0.232101	0.191766	0.0265803	-5.47206	7.00736e-16	5.3799e-13
DNAH11	ENSG00000105877	0.277147	0.816007	2.53715	0.606384	0.157271	0.354568	0.569953	0.0520246	0.0395706	0.0783153	0.0857543	0.0759143	0.0575796	0.0560076	0.0408486	0.0871705	0.0635283	-3.32931	7.33502e-16	5.49411e-13
SPEF1	ENSG00000101222	3.29828	5.6256	36.7694	6.40429	1.78856	0.732775	0.97208	0.201767	0.0313198	0.0291426	0.114028	0.141408	0.130506	0.0794687	0.276612	0.054675	0.27598	-5.29022	7.85508e-16	5.60999e-13
STAC	ENSG00000144681	1.74286	3.05962	2.32563	5.19509	11.4318	3.48872	8.59083	0.877224	0.397731	0.514713	0.453554	1.10508	1.27632	0.437476	0.330349	0.538697	0.352044	-2.94597	7.82402e-16	5.60999e-13
CFAP43	ENSG00000197748	1.45654	4.14712	21.4916	5.28888	0.594461	1.07367	2.2685	0.150609	0.117493	0.1744	0.16805	0.24775	0.135995	0.112555	0.215622	0.194119	0.430842	-4.36192	9.0124e-16	6.29024e-13
DRC7	ENSG00000159625	1.11555	3.37915	16.503	3.06038	0.25708	0.512737	0.852056	0.096947	0.0117046	0.0145213	0.0177557	0.00406509	0.0975442	0.0339412	0.0986749	0.076623	0.0448424	-5.61963	1.20998e-15	8.07793e-13
CATSPERD	ENSG00000174898	0.815262	1.62364	9.30075	2.23657	0.45896	0.328485	0.68269	0.040486	0.0439917	0.00682226	0.00667346	0.0152786	0.0305515	0.0159459	0.114792	0	0	-5.82045	1.42724e-15	9.25774e-13
ERICH3	ENSG00000178965	0.832315	2.41921	12.6909	2.49396	0.169694	0.25982	0.767344	0.0537226	0.0034338	0.0127804	0.00625081	0.0166961	0.025437	0.0124467	0.104765	0.077927	0.0131554	-5.96223	1.58128e-15	9.91046e-13
TTLL9	ENSG00000131044	0.880024	2.124	11.0174	3.87719	0.536393	0.704092	1.08528	0.0936473	0.122108	0.170429	0.145101	0.173169	0.0753793	0.129095	0.171569	0.142109	0.245602	-3.93659	1.83828e-15	1.12907e-12
GAS2L2	ENSG00000270765	4.84863	6.57896	26.8689	7.44307	0.417388	1.06548	1.20784	0.202504	0.220039	0.235764	0.212415	0.111157	0.426025	0.0870095	0.281063	0.10476	0.199255	-4.31939	2.19085e-15	1.31923e-12
CCDC17	ENSG00000159588	8.16576	38.1766	147.525	34.7684	2.60022	5.51841	8.45707	1.61132	1.89599	0.877873	1.13946	1.08383	1.15923	0.828646	1.43488	1.35402	0.987047	-4.11889	2.3078e-15	1.36293e-12
EFCAB12	ENSG00000172771	1.11571	2.34261	8.74381	2.09307	0.425029	0.689723	0.746938	0.131787	0.189642	0.110437	0.143255	0.120974	0.129015	0.126258	0.180229	0.155395	0.207585	-3.49051	2.56702e-15	1.48742e-12
RSPH1	ENSG00000160188	4.13108	12.7842	72.5358	13.0993	1.00823	1.63723	3.09712	0.445671	0.110977	0.118908	0.146923	0.18921	0.32697	0.160906	0.66422	0.343434	0.378787	-5.1175	2.80673e-15	1.5962e-12
C9orf24	ENSG00000164972	7.29619	20.6008	128.789	17.9772	3.24383	2.08566	2.62441	0.462705	0.314232	0.0909651	0.216097	0.305577	0.290972	0.151869	1.17738	0.511984	0.176568	-5.36488	4.10012e-15	2.28936e-12
FOXJ1	ENSG00000129654	11.2817	22.8895	121.279	18.1875	1.91789	1.95462	3.27217	0.97694	1.06153	1.29575	1.22593	0.539141	0.581319	0.711638	0.769821	0.308854	0.542255	-3.95701	5.28199e-15	2.89661e-12
CCDC78	ENSG00000162004	5.60238	17.9516	87.8998	18.6004	1.82811	2.71394	4.52051	0.869687	0.872302	0.563655	0.529307	0.3383	0.531757	0.458473	1.17312	0.824838	0.445591	-4.18882	8.97493e-15	4.51836e-12
LDLRAD1	ENSG00000203985	3.33048	19.3111	73.5814	8.48122	0.348479	1.25105	3.00833	0.128494	0.0761565	0.488164	0.315777	0.0617157	0.0822725	0.211638	0.458593	0.0997099	0.175061	-5.14425	1.18056e-14	5.75475e-12
C1orf194	ENSG00000179902	8.73116	31.9315	195.557	48.6028	2.78783	3.54805	6.69436	1.01088	0.122046	0.0454247	0.162924	0.0847744	0.971901	0.300823	1.11709	0.809611	0.149625	-5.90022	1.54727e-14	7.13889e-12
FAM183A	ENSG00000186973	4.7967	18.5946	111.805	24.9332	4.86961	3.63141	4.27807	0.855656	0.107279	0.0443649	0.629261	0.173873	0.430463	0.492555	1.0336	0.811531	0.356202	-5.09062	1.75858e-14	7.94204e-12
FAM166B	ENSG00000215187	5.76522	19.12	88.3557	15.1724	0.965174	2.07813	3.99247	0.849276	0.417464	1.26755	0.639952	0.457856	0.162763	0.270784	0.688002	0.556165	0.370381	-4.18396	1.85728e-14	8.26622e-12
MYB	ENSG00000118513	0.781342	1.44034	3.75403	1.38586	0.946215	0.349682	1.03437	0.16162	0.098783	0.156598	0.106562	0.0876758	0.193105	0.338172	0.185063	0.129334	0.130356	-3.02373	2.53261e-14	1.11109e-11
ECT2L	ENSG00000203734	0.629016	1.52923	6.92452	2.14166	0.515483	0.53223	0.846155	0.119996	0.143425	0.0808816	0.0870292	0.081511	0.126772	0.170143	0.240779	0.108117	0.0999061	-3.60899	3.02667e-14	1.30914e-11
DNAH10	ENSG00000197653	0.307608	0.754153	3.3955	0.773599	0.0376199	0.206426	0.293019	0.0165927	0.0162265	0.0357891	0.0328205	0.0175329	0.0250424	0.0365974	0.0463226	0.0346215	0.0455887	-4.2594	3.39974e-14	1.45008e-11
CACNG6	ENSG00000130433	1.87593	5.51062	19.5451	1.8178	0.464513	0.59928	0.734437	0.0748597	0.0325367	0	0.00987154	0.0339006	0.150642	0.0707627	0.130618	0.127799	0.0373961	-5.49586	8.75893e-14	3.49333e-11
NWD1	ENSG00000188039	0.246351	1.56583	4.19677	1.14989	0.140294	0.120121	0.620781	0.0391897	0.00709719	0.0528306	0.0452185	0.022184	0.0755762	0.0308707	0.0769271	0.0340713	0.0244714	-4.37351	9.68242e-14	3.81214e-11
C22orf15	ENSG00000169314	0.901212	4.83584	27.018	5.97459	0.253925	0.820094	1.1417	0.106397	0.101159	0.233075	0.0701513	0.030114	0.133815	0.167623	0.174043	0.176593	0.0885841	-4.75985	1.03783e-13	4.0344e-11
TTLL10	ENSG00000162571	3.49036	7.45557	27.9913	7.02208	0.604513	0.768773	1.18213	0.281441	0.175841	0.573847	0.20412	0.21242	0.10619	0.227241	0.257811	0.0333659	0.304619	-4.03615	1.16958e-13	4.43429e-11
C1orf87	ENSG00000162598	0.641707	1.58791	8.93791	1.91956	0.119785	0.142529	0.484721	0.043917	0.0136342	0.0592034	0.0372292	0.0236762	0.0315625	0.0494208	0.0437875	0.113056	0.031341	-4.74924	1.34736e-13	5.04603e-11
TEKT1	ENSG00000167858	1.56744	3.79189	23.4992	4.04521	0.352827	0.530506	1.20278	0.0432696	0.0235082	0.0194435	0.0523035	0.0272151	0.0943282	0.0113615	0.188746	0.321466	0.0240169	-5.66676	1.60697e-13	5.9458e-11
TNNI3	ENSG00000129991	0.470845	0.960289	2.80188	4.57066	0.244141	0.354131	0.317814	0	0.0148207	0.0367745	0.0809379	0.0411785	0.0686182	0.0644658	0.0594974	0	0.0454244	-4.91857	2.23606e-13	8.17491e-11
CHST9	ENSG00000154080	0.397125	1.58363	5.1671	0.818561	0.0430986	0.0651202	0.318908	0.00481566	0.00784897	0.00162297	0.0127005	0.00726932	0.0169586	0.00569013	0.0336102	0.0479569	0	-5.9235	2.59752e-13	9.38468e-11
CFAP53	ENSG00000172361	2.45284	7.39996	46.865	11.6465	3.52338	3.98871	4.13567	1.0042	0.439721	0.323282	0.49411	0.542996	0.874665	0.897297	0.928391	1.15143	0.561547	-3.72666	2.6469e-13	9.4519e-11
GSTA3	ENSG00000174156	1.86868	1.78498	8.61592	4.14064	0.0968941	0.585611	1.95839	0.162398	0	0.0547312	0.142767	0	0.0816992	0.0639626	0.141679	0	0.0225349	-5.01867	2.77653e-13	9.80084e-11
C6orf118	ENSG00000112539	0.823419	2.75942	14.8477	2.13531	0.0886754	0.214376	0.577172	0.0495411	0.0269154	0	0.0163321	0.0560873	0.0373847	0.0195124	0.0648309	0.0469863	0.0721822	-5.53134	2.98128e-13	1.01728e-10
ENKUR	ENSG00000151023	0.861522	2.66897	17.1785	2.49571	0.178685	0.382889	0.751239	0.0408386	0.0887496	0.0596412	0.139119	0.0719209	0.0479385	0.0857857	0.136575	0.129109	0.0680028	-4.50371	2.94522e-13	1.01728e-10
CYP2F1	ENSG00000197446	0.841147	19.0099	25.2393	2.38509	0.254317	0.380921	0.329546	0.0648634	0.0402743	0.00624576	0.0427668	0.0419625	0.00932328	0.0437954	0.145512	0.114249	0.0462892	-5.72693	3.03268e-13	1.02344e-10
C11orf88	ENSG00000183644	1.26525	3.64082	20.3196	6.55191	0.373446	0.677113	0.964671	0.169165	0.0367626	0.0171035	0.0223073	0.0383035	0.119145	0.0533022	0.132824	0.360993	0.084506	-5.20589	3.26812e-13	1.09091e-10
PLEKHS1	ENSG00000148735	0.847034	10.0509	31.0053	3.15513	0.159338	0.777816	1.86426	0.0873068	0.00558039	0.0138466	0.0846537	0.0465145	0.124016	0.0364097	0.210582	0.238672	0.0299312	-5.72473	3.35543e-13	1.10801e-10
SOX2	ENSG00000181449	2.32893	7.78233	34.3462	6.13895	0.843116	0.764347	1.12371	0.242876	0.0359872	0.0297649	0.145579	0.108321	0.0777546	0.0608744	0.520092	0.0523525	0.0551491	-5.07313	3.61742e-13	1.18182e-10
SAXO2	ENSG00000188659	1.15961	4.8795	20.9781	4.4048	0.190993	0.577165	2.03646	0.0933659	0.152176	0.260719	0.417725	0.135904	0.0671007	0.18912	0.180363	0.170777	0.133259	-4.08857	3.74955e-13	1.21209e-10
CFAP52	ENSG00000166596	1.59029	4.56253	20.4446	3.69887	0.817419	0.399778	1.42591	0.0811199	0.0293814	0.0182259	0.142627	0.0408173	0.0634819	0.0355002	0.377443	0.205164	0.0450259	-5.03744	3.90433e-13	1.24397e-10
WDR93	ENSG00000140527	0.558039	1.54983	7.97253	2.78214	0.651042	0.612351	0.87817	0.109117	0.125976	0.0597585	0.103421	0.0772097	0.178407	0.102071	0.243939	0.258725	0.0624585	-3.80837	3.98352e-13	1.24831e-10
MAP3K19	ENSG00000176601	0.483955	1.16423	5.67145	1.41237	0.0495756	0.154807	0.458544	0.0369291	0.0250793	0.0466718	0.0213051	0.0278726	0.032512	0.0581801	0.076517	0.0612933	0.0153732	-4.49766	5.38306e-13	1.66983e-10
DNAH2	ENSG00000183914	0.86252	1.98013	8.67758	1.76326	0.245923	0.306553	0.535092	0.0434717	0.0367391	0.0184491	0.0212315	0.0243042	0.080999	0.0202926	0.0716372	0.256542	0.0455773	-4.81075	6.88367e-13	2.11398e-10
CFAP47	ENSG00000165164	0.123968	0.451499	2.18375	0.423807	0.0231406	0.0655583	0.1635	0	0	0.00653554	0.0031965	0.00182956	0.0170727	0.00190947	0.0148034	0.0114951	0.0222002	-5.78669	8.72441e-13	2.63587e-10
DLEC1	ENSG00000008226	3.07569	8.58445	55.674	14.3493	0.381162	1.85374	3.97844	0.222929	0.227771	0.468729	0.647173	0.256153	0.217606	0.225406	0.348336	0.306104	0.955734	-4.40162	8.75475e-13	2.63587e-10
ANKRD18B	ENSG00000230453	0.163514	0.578324	1.59324	0.644115	0.14696	0.210093	0.243974	0.00947345	0	0	0.00936928	0.0500512	0.0333613	0.0373124	0.070251	0.0224623	0.0394371	-4.75685	9.0165e-13	2.68832e-10
SPAG17	ENSG00000155761	0.876361	1.78341	10.0972	3.63215	0.575326	0.813783	1.41049	0.0638972	0.0599624	0.0156615	0.0191499	0.0372663	0.163649	0.0434699	0.103889	0.493081	0.258743	-4.81259	9.36431e-13	2.76517e-10
MS4A8	ENSG00000166959	4.82001	17.8422	73.1299	15.1271	1.01252	1.52212	5.29507	0.139628	0.0233413	0.00723957	0.0920618	0.0891723	0.151295	0.025382	0.534108	0.509337	0.00894243	-6.5714	9.48684e-13	2.77468e-10
FAM92B	ENSG00000153789	2.94344	12.6868	60.5606	10.0839	1.11279	1.15069	2.34085	0.262276	0.126661	0.0982133	0.0672499	0.109975	0.249231	0.252514	0.52119	0.912088	0.0606573	-5.1444	1.16896e-12	3.38668e-10
MAT1A	ENSG00000151224	0.346052	1.55449	4.14408	1.42403	0.152518	0.32534	0.433353	0.0225553	0.00816946	0.0050677	0.0396574	0.0226984	0.121036	0.0118449	0.0983884	0.049915	0.0500776	-4.71121	1.34523e-12	3.7901e-10
NEK10	ENSG00000163491	0.285036	0.946969	4.20194	1.17412	0.117469	0.191063	0.418983	0.0521159	0.0503365	0.0273218	0.0248169	0.0327791	0.0873948	0.0547374	0.0656744	0.0741425	0.0144636	-4.03631	1.47571e-12	4.08281e-10
BEST4	ENSG00000142959	1.59417	7.54898	30.4975	4.87074	0.323454	1.15828	4.45438	0.447249	0.353438	0.173569	0.187656	0.378482	0.163638	0.256225	0.378365	0.102833	0.451359	-4.12857	1.62886e-12	4.46627e-10
CROCC2	ENSG00000226321	2.05298	2.69247	14.7476	3.45966	0.193826	0.276128	0.694343	0.0742536	0.115982	0.46296	0.0979162	0.087568	0.144753	0.0438686	0.105268	0.0792275	0.0270472	-3.94225	2.41737e-12	6.51205e-10
PLEKHG7	ENSG00000187510	0.221801	1.37908	4.21112	0.893067	0.215293	0.375345	0.689306	0.0416353	0.0603207	0.0280638	0.0183011	0.0314246	0.0558557	0.0546621	0.187671	0.0723951	0.0288873	-4.11585	2.72968e-12	7.22659e-10
CATIP	ENSG00000158428	0.46415	1.76649	5.66429	1.18127	0.38122	0.871865	2.51988	0.239602	0.149898	0.0783033	0.129255	0.109601	0.328742	0.148705	0.0760122	0.268564	0.108812	-3.4007	3.53822e-12	9.13099e-10
FAM227A	ENSG00000184949	0.625115	1.62597	5.49601	1.99959	0.558872	0.737718	0.811043	0.167266	0.114642	0.152637	0.145915	0.186455	0.165707	0.081083	0.163886	0.1562	0.426358	-3.08207	4.07448e-12	1.04273e-09
DNAH9	ENSG00000007174	0.350943	1.47211	6.77925	0.757786	0.0877354	0.15731	0.328607	0.0294095	0.00710136	0.0704822	0.0172362	0.0197308	0.0147953	0.0205926	0.0826741	0.0464882	0.0353684	-4.53357	4.80857e-12	1.20058e-09
ZBBX	ENSG00000169064	1.10733	3.61031	17.8967	5.95318	0.275046	0.989841	1.77309	0.0209539	0.00758945	0	0.00460523	0.0105434	0.0562213	0	0.140151	0.125865	0	-7.37247	6.42066e-12	1.55259e-09
C5orf49	ENSG00000215217	5.1458	8.56283	61.0881	17.541	1.99882	1.45973	1.46933	0.686305	0.505581	0.227377	0.161061	0.561892	0.573493	0.375685	0.923489	0.242713	0.745731	-4.22513	7.39036e-12	1.77311e-09
NEK5	ENSG00000197168	1.3662	2.4234	13.799	6.1965	0.989643	0.914439	1.27133	0.275117	0.138639	0.298316	0.291809	0.24075	0.160471	0.22614	0.177405	0.272275	0.71373	-3.48321	7.87112e-12	1.87381e-09
TMEM212	ENSG00000186329	0.469633	1.21849	6.47201	0.545085	0.060878	0.187648	0.563084	0	0	0	0.0201824	0.00770109	0.0102662	0.016075	0.0801147	0.0193544	0	-6.0285	1.03445e-11	2.4437e-09
GRIN3B	ENSG00000116032	3.50271	5.05641	20.9233	3.77801	0.494413	0.640317	0.798463	0.143746	0.349138	1.21968	1.0091	0.146785	0.0850774	0.193162	0.199176	0.0721765	0.14784	-3.11599	1.08917e-11	2.55331e-09
WDR66	ENSG00000158023	0.666926	1.48822	6.17263	2.22399	0.267062	0.37993	0.64182	0.163549	0.168357	0.213513	0.133941	0.150726	0.0814119	0.134256	0.121656	0.133888	0.219301	-3.02641	1.17399e-11	2.71076e-09
HHATL	ENSG00000010282	0.380346	0.572997	3.42344	0.838891	0.0687073	0.155721	0.247139	0.057578	0.0104273	0.0194049	0.0126544	0.0434575	0.0482772	0.0151186	0.0502322	0.0182029	0.0159795	-4.24743	1.55057e-11	3.52725e-09
2020-03-10	ENSG00000173838	1.04537	2.10057	7.02962	2.30036	0.43064	0.274505	0.594707	0.124054	0.0735251	0.0380078	0.171022	0.0297916	0.051062	0.159907	0.0836301	0.00534804	0.192486	-3.87299	2.07279e-11	4.64639e-09
WFDC6	ENSG00000243543	0.627001	4.74509	11.5352	1.02072	0.167199	0.0757893	0.945078	0	0	0	0	0	0.0704896	0.0275933	0.03056	0.0664453	0.058329	-6.23173	2.18725e-11	4.79789e-09
WDR49	ENSG00000174776	0.255248	0.673551	2.14669	0.813744	0.136131	0.0848467	0.244831	0.00713005	0.0154949	0.0192237	0.0141033	0.0753405	0.0573917	0.0449322	0.0435427	0.0338118	0.0118727	-4.15467	2.17611e-11	4.79789e-09
C21orf58	ENSG00000160298	1.64171	6.5358	19.4725	3.4476	1.10871	1.62062	2.36207	0.610712	0.578517	0.844394	0.894809	0.34275	0.325618	0.690772	0.459936	0.623773	0.334632	-2.71521	2.47162e-11	5.34532e-09
CFAP45	ENSG00000213085	2.49982	6.36712	33.4774	6.23631	0.807143	0.777469	1.996	0.306494	0.32155	0.327692	0.320545	0.462658	0.382819	0.216458	0.433359	0.290689	0.615955	-3.69665	2.68949e-11	5.77583e-09
STMND1	ENSG00000230873	0.898451	2.45357	12.1893	2.59466	0.160818	0.21869	0.484016	0.0577578	0.0209197	0	0.0253879	0.0217966	0.048428	0.00758289	0.201556	0.00912989	0.0160294	-5.42777	2.73051e-11	5.8232e-09
ZMYND10	ENSG00000004838	6.64461	9.08432	43.6397	6.46957	1.61853	1.46731	2.35928	0.636657	0.714343	0.900241	1.0768	0.736452	0.591839	0.490609	0.965968	0.321603	0.731725	-3.072	4.05709e-11	8.36196e-09
CNGA4	ENSG00000132259	0.458316	2.33895	12.206	2.98444	0.0152771	0.318546	0.533814	0.025605	0.0695554	0.0517761	0.0675292	0.0193256	0.0515254	0.0302546	0.122861	0.084996	0.0746138	-4.7443	4.87463e-11	9.97999e-09
C9orf135	ENSG00000204711	1.35891	3.07364	21.0717	2.94964	0.310607	0.445847	0.71823	0.0650735	0	0	0.0143018	0.0327432	0.0654743	0.0170867	0.246009	0.123436	0	-5.82967	5.16464e-11	1.05037e-08
KCNH3	ENSG00000135519	0.681962	2.24346	7.59918	1.43739	0.434679	0.548882	0.470655	0.195144	0.176702	0.227993	0.0857771	0.0490956	0.0130897	0.112728	0.164573	0.0493549	0.2058	-3.33298	5.68073e-11	1.14773e-08
DNAH7	ENSG00000118997	0.134735	0.448712	2.0126	0.552867	0.0667574	0.0858548	0.24571	0.0221174	0.0226189	0.0192926	0.0231609	0.0343685	0.0274898	0.00922365	0.0272409	0.0333161	0.0823237	-3.76127	5.76804e-11	1.15776e-08
PRR18	ENSG00000176381	0.50688	1.5703	3.78536	0.877126	0.021026	0.0667158	0.0648259	0.0088101	0	0.00593834	0	0	0.0177287	0.00693995	0.0384305	0	0.0146702	-5.86615	6.38271e-11	1.26627e-08
RSPH9	ENSG00000172426	1.59084	4.77385	23.5709	4.58335	0.717222	0.832732	1.29315	0.421787	0.332274	0.34116	0.305909	0.342223	0.403165	0.365478	0.14719	0.370033	0.263379	-3.34301	6.39114e-11	1.26627e-08
TTC29	ENSG00000137473	0.383233	0.905275	5.52287	0.849171	0.0695493	0.0810664	0.316539	0	0.00904721	0.0112244	0.0109796	0.0314215	0.0251326	0.0393528	0.0799036	0.0157937	0	-5.30862	6.64845e-11	1.30881e-08
AGBL2	ENSG00000165923	0.776298	3.95915	16.9993	2.70306	0.320006	1.06191	1.68159	0.156855	0.225416	0.238736	0.200167	0.118387	0.168003	0.231174	0.344314	0.239945	0.438122	-3.57969	7.90348e-11	1.54596e-08
DYDC2	ENSG00000133665	0.733869	1.58477	18.3193	3.2249	0.134302	0.255685	0.345059	0.0562739	0.0856053	0.00758613	0.00742067	0.0169893	0.0679446	0.0354627	0.108008	0.138767	0.00937051	-5.21204	9.27384e-11	1.76894e-08
HS3ST6	ENSG00000162040	1.17027	5.28283	15.2418	0.846725	0.390088	0.212186	0.507803	0.108967	0	0	0.0143692	0	0	0.0343345	0.019013	0.144687	0.0181448	-5.56063	1.02441e-10	1.93004e-08
C7orf57	ENSG00000164746	0.717203	2.20618	10.1733	1.7175	0.0873111	0.145116	0.583248	0.0365842	0.0795041	0.0493182	0.0402021	0.119653	0.110429	0.0576366	0.0531946	0.115659	0.0507655	-4.25956	1.08814e-10	2.03761e-08
CCDC148	ENSG00000153237	0.748715	0.567552	2.76061	2.27521	1.01325	0.950266	1.28371	0.387963	0.246571	0.207228	0.10618	0.171271	0.220954	0.317141	0.434259	0.430439	0.262065	-2.32356	1.29346e-10	2.37857e-08
SYT8	ENSG00000149043	2.97848	3.49001	10.0622	6.2441	1.93538	2.02891	2.53869	0.878765	1.64056	1.29992	1.25991	0.311596	0.278902	1.03137	0.41677	0.0950914	0.294621	-2.43629	1.30963e-10	2.39397e-08
ARX	ENSG00000004848	0.234331	0.498615	4.4699	1.31175	0.103599	0.156533	0.224768	0.0675247	0.031445	0.0325101	0.00636021	0.0145614	0	0.0303948	0.0757413	0.0274468	0.0080314	-4.46295	1.53105e-10	2.74962e-08
CAPS	ENSG00000105519	10.0051	29.8725	152.063	24.0077	7.15491	7.75393	8.17531	4.47973	4.22769	2.77879	2.73058	1.87735	2.83678	2.52692	3.62397	2.24618	1.57014	-2.92314	1.7371e-10	3.0836e-08
CDC20B	ENSG00000164287	0.134118	2.18318	0.304799	0.104887	0.0515432	0.0534032	0.476743	0.0123412	0	0	0.016274	0.0139719	0	0.00486074	0.0323001	0.00585239	0.0205501	-5.13912	2.05421e-10	3.62557e-08
CHST6	ENSG00000183196	0.221978	1.90053	5.70448	0.867052	0.105543	0.113402	0.297283	0.0786199	0.0854277	0.0463687	0.0302382	0.0840637	0.0593281	0.0541896	0.0485843	0.0434966	0.0245465	-3.69744	2.26139e-10	3.94588e-08
CASC1	ENSG00000118307	0.624816	2.10224	7.20646	2.30492	1.02053	0.569344	0.818299	0.169165	0.183813	0.101354	0.254055	0.106399	0.0851033	0.266511	0.295165	0.106961	0.438179	-3.12645	2.55018e-10	4.35089e-08
DCST2	ENSG00000163354	1.36291	1.58603	5.90017	4.08022	0.506661	1.2607	1.62857	0.478795	0.431909	0.706343	0.684981	0.354556	0.290864	0.441205	0.472879	0.265608	0.338464	-2.21855	2.62094e-10	4.44691e-08
TTC25	ENSG00000204815	2.69575	5.25146	28.0166	6.25171	1.20504	1.93281	2.51769	0.521569	0.518499	0.478715	0.534125	0.711935	0.480119	0.480786	0.95846	0.757796	0.859257	-3.0634	2.64229e-10	4.45849e-08
C20orf85	ENSG00000124237	18.0665	76.0822	396.385	41.7796	6.84372	4.8962	9.02473	1.69291	0.150163	0.0931498	0.318913	0.234687	0.903812	0.272153	2.56202	2.58864	0.143825	-5.68291	2.82176e-10	4.70958e-08
TMEM184A	ENSG00000164855	1.95871	1.92283	3.12973	1.07029	0.644719	0.749834	0.549247	0.327016	0.409404	0.754701	0.963228	0.230721	0.157362	0.207199	0.35972	0.0842804	0.142052	-1.78913	2.80847e-10	4.70958e-08
CGB7	ENSG00000196337	0.366646	0.313984	0.835134	1.21365	0.166212	0.354549	0.502404	0.0819345	0.0534175	0.14359	0.118849	0.0556566	0.090683	0.0774503	0.0285925	0.0543965	0.156899	-2.56244	3.29898e-10	5.44686e-08
C1orf158	ENSG00000157330	0.91303	2.70179	12.3709	2.99375	0.233137	0.408136	0.727054	0.0336851	0	0	0	0.00508482	0.027114	0	0.0646525	0.108623	0.0168273	-6.79926	3.82202e-10	6.2767e-08
EYA1	ENSG00000104313	0.336179	0.77473	2.81893	0.833951	0.0640338	0.0870771	0.197424	0.0160985	0.0174924	0.0289359	0.0389191	0.00405015	0.026996	0.0126812	0.0374523	0.0916097	0.00446776	-4.10494	3.89683e-10	6.36551e-08
DNAH5	ENSG00000039139	0.508103	1.50072	5.25085	0.960934	0.0683209	0.151201	0.491498	0.0690418	0.0365952	0.0454017	0.046632	0.0533808	0.108436	0.0848953	0.0925538	0.0319421	0.13179	-3.69008	4.29296e-10	6.97549e-08
FAM179A	ENSG00000189350	1.12948	1.8965	8.10322	2.37636	0.158711	0.493747	1.37183	0.183404	0.187115	0.134002	0.100617	0.166956	0.136639	0.195203	0.161227	0.475364	0.102576	-3.27844	5.40373e-10	8.64315e-08
CCNO	ENSG00000152669	1.0196	13.2984	16.5455	1.93649	0.311107	0.282042	1.12845	0.199369	0.0333281	0.0103371	0.0808931	0	0	0.0362419	0.173934	0.145452	0.127685	-4.9295	5.46649e-10	8.69823e-08
C1QTNF8	ENSG00000184471	0.140915	1.13659	1.23451	0.611737	0	0.068133	0.0386184	0.0314904	0	0	0.0207627	0	0	0	0	0	0	-5.46985	7.09043e-10	1.11665e-07
SRCIN1	ENSG00000277363	0.778899	1.02435	3.53951	1.14995	0.312369	0.414481	0.443598	0.176101	0.250823	0.144363	0.141214	0.0790297	0.294511	0.106851	0.161938	0.0473974	0.103029	-2.5034	7.19136e-10	1.12677e-07
LPAR3	ENSG00000171517	0.760866	1.13748	3.18637	0.342257	1.12127	0.516728	0.566567	0.234911	0.246744	0.348345	0.247817	0.165481	0.181208	0.246728	0.109302	0.141105	0.0391165	-2.33113	8.3312e-10	1.29218e-07
PHEX	ENSG00000102174	0.927874	0.398906	1.04262	1.31907	0.528941	0.202152	0.484974	0.12168	0.11805	0.169892	0.189109	0.0491994	0.135547	0.044502	0.231268	0.0247296	0.0723631	-2.5008	8.91141e-10	1.37522e-07
FRMPD2	ENSG00000170324	0.216283	0.584189	2.27965	0.145484	0.117753	0.175378	0.58347	0.0105728	0.00382943	0.00475097	0.0116184	0.0505394	0.156023	0.0777324	0.0922391	0.0334252	0.0234739	-4.32096	9.0758e-10	1.38666e-07
CDHR3	ENSG00000128536	3.97897	14.363	51.6376	10.694	0.700694	1.39751	4.45028	0.305341	0.421107	0.461756	0.247782	2.09186	0.141795	0.274446	0.584	0.620031	0.671405	-4.0212	1.06606e-09	1.61024e-07
LRRC10B	ENSG00000204950	4.53969	10.6073	57.4238	6.31476	0.835469	0.852092	1.10394	0.35007	0.665669	0.47192	0.22257	0.226472	0.163533	0.128031	0.447204	0.889331	0.270643	-3.79421	1.12559e-09	1.68619e-07
SPAG8	ENSG00000137098	1.45947	5.80415	23.542	6.65756	0.851353	1.46645	2.69983	0.468838	0.531585	0.927434	0.927366	0.423093	0.225608	0.843005	0.68467	0.270663	0.441261	-2.93012	1.31839e-09	1.92799e-07
C2orf50	ENSG00000150873	0.277678	0.706892	5.0271	1.76559	0.0788762	0.0817225	0.127383	0.0566569	0.0307814	0.0509185	0.00622599	0.00712705	0.0760079	0.0446301	0.0164762	0.0179117	0.0393096	-4.31745	1.3928e-09	2.00057e-07
CFAP77	ENSG00000188523	1.66861	3.0632	17.3044	3.075	0.138775	0.391408	0.52294	0.103374	0.084244	0.0522585	0.110757	0.0292584	0.0910094	0.0712516	0.383288	0.208342	0.0645504	-4.19915	1.40059e-09	2.00057e-07
FAM81B	ENSG00000153347	1.27949	3.28007	22.3449	3.24012	0.199031	0.517251	1.03637	0.155672	0.0966583	0.0599593	0.10264	0.3357	0.0895035	0.131386	0.300725	0.400749	0.0925783	-4.14079	1.38615e-09	2.00057e-07
CCDC151	ENSG00000198003	2.39468	6.19724	34.8065	11.8854	1.22247	2.19413	1.967	1.09689	0.775839	0.272023	0.395723	0.382702	0.780881	0.423873	0.668057	1.20717	0.353238	-3.29123	1.39859e-09	2.00057e-07
C1orf189	ENSG00000163263	3.29957	12.9691	57.3871	7.13713	0.940983	1.47349	3.16491	0.573499	0.311579	0.38656	0.378128	0.32464	0.360645	0.11294	0.813039	0.951868	0	-4.06817	1.61074e-09	2.26908e-07
SPATA17	ENSG00000162814	0.32122	0.5313	3.3421	0.868592	0.157524	0.0875271	0.271556	0.0681333	0.0277624	0.0287027	0.058961	0.0482101	0.077122	0.0234808	0.0482956	0.0928909	0.0850897	-3.38529	1.69338e-09	2.3746e-07
PRMT8	ENSG00000111218	0.555225	0.163738	0.795566	1.18633	0.368724	0.194242	0.0665708	0.0501078	0.0226861	0.0112582	0.0247784	0.144974	0.00840274	0.0263141	0.0473579	0.0396032	0.00695313	-3.64893	1.74026e-09	2.42925e-07
RSPH4A	ENSG00000111834	3.1099	4.57053	26.225	6.00141	0.909235	1.16246	1.41362	0.380978	0.424582	0.776964	0.502385	0.663568	0.285036	0.338581	0.767014	0.5281	0.439193	-2.988	1.91992e-09	2.65589e-07
ZSCAN1	ENSG00000152467	0.579047	0.755497	3.12304	1.40995	0.207862	0.188442	0.327553	0.150967	0.176657	0.133067	0.107194	0.0438243	0.0584217	0.0548863	0.0709187	0.176223	0.00966861	-2.86885	1.94594e-09	2.65748e-07
LRRC56	ENSG00000161328	3.86856	5.25025	12.5846	1.77603	1.41078	1.70169	2.03965	0.661263	1.12133	1.43845	1.36083	0.552028	0.524204	0.74188	0.952758	0.446616	0.742416	-1.89146	2.17876e-09	2.90911e-07
CCDC74B	ENSG00000152076	0.790514	2.24817	10.8203	3.55831	0.243477	0.648812	0.682427	0.148391	0.0806204	0.0625133	0.0285366	0.14	0.205295	0.160726	0.22116	0.43981	0.386087	-3.83936	2.22471e-09	2.95762e-07
STK33	ENSG00000130413	1.48435	5.14075	15.5118	4.36174	1.37232	1.37444	3.08484	0.339531	0.428437	0.74563	1.1097	0.699904	0.473864	0.667207	0.751683	0.384349	0.875419	-2.55556	2.33876e-09	3.09583e-07
CLDN8	ENSG00000156284	0.806144	1.50642	8.33056	0.586372	0.144076	0.0580514	0.148068	0.0134154	0	0.00904247	0.0265357	0.0202507	0	0.0211353	0.0936307	0	0	-5.30088	2.49034e-09	3.26197e-07
CFAP57	ENSG00000243710	1.00922	1.83589	8.73628	2.44272	0.390557	0.406138	0.389574	0.144395	0.0470693	0.126525	0.107898	0.0980847	0.101699	0.174407	0.176362	0.39715	0.212389	-3.39221	2.79743e-09	3.64022e-07
AKAP14	ENSG00000186471	1.15203	3.74036	21.2686	3.16685	0.141476	0.28217	0.465269	0.11856	0.0515304	0.0159828	0.0625366	0.0357936	0.047716	0.0186785	0.206868	0.224892	0	-4.80783	2.84259e-09	3.6679e-07
APOBEC4	ENSG00000173627	0.254028	1.36063	7.29713	0.431681	0.174699	0.158378	0.410377	0.0313717	0.0340882	0.0211457	0	0.0157854	0.0210433	0.0247123	0.100354	0.0892616	0	-4.74023	2.93029e-09	3.76524e-07
HYDIN	ENSG00000157423	0.381858	0.832315	3.98	1.07924	0.200828	0.298741	0.575574	0.0355558	0.0270442	0.0263625	0.00781441	0.141336	0.107324	0.114834	0.118908	0.174232	0.393721	-3.84055	3.01503e-09	3.8261e-07
C2orf70	ENSG00000173557	0.28297	0.404348	2.66369	0.214974	0.118847	0.107744	0.0814267	0.0221324	0.0360733	0.0522133	0.0364818	0.025057	0.0334031	0.0435858	0.00965438	0	0.00921352	-3.6242	3.17531e-09	4.01291e-07
CCDC60	ENSG00000183273	0.587735	1.5309	7.10102	1.23377	0.230968	0.331534	0.534079	0.185491	0.131448	0.103284	0.0531743	0.109566	0.097374	0.184233	0.147754	0.137681	0.154436	-3.10928	3.26046e-09	4.07028e-07
FGF10	ENSG00000070193	0.753936	0.156016	0.130035	1.05157	0.802624	0.0996764	0.180792	0.0276417	0.0200234	0.0558945	0.0364503	0.104314	0.0278119	0.00725802	0.0401919	0.0786487	0.0153426	-3.46217	3.50052e-09	4.30003e-07
ROPN1L	ENSG00000145491	2.42065	6.24574	32.0354	4.33792	0.437277	0.5616	0.917511	0.290103	0.116135	0.164665	0.332215	0.380295	0.107538	0.0601373	0.426259	0.448917	0.152548	-3.8214	3.58575e-09	4.38718e-07
ABCA13	ENSG00000179869	0.0818232	0.931994	2.39256	0.134212	0.0138851	0.0267492	0.11951	0.0116359	0.00474132	0.0245096	0.008631	0.00878233	0.0307325	0.00916594	0.0101514	0.00413846	0.0217977	-4.20599	3.61119e-09	4.40078e-07
CCDC113	ENSG00000103021	1.0832	2.41112	14.1698	2.50057	0.268106	0.293695	0.470705	0.159147	0.050861	0.132511	0.0864139	0.134249	0.183675	0.0589948	0.228682	0.306319	0.0857369	-3.71393	3.77442e-09	4.56348e-07
TTLL6	ENSG00000170703	0.626316	1.73173	6.24778	2.74916	0.396201	0.418068	1.18816	0.0816451	0.147858	0.370548	0.635212	0.131461	0.0766715	0.19723	0.180446	0.0309739	0.172206	-2.94891	3.81598e-09	4.59564e-07
MYCBPAP	ENSG00000136449	0.413775	1.51041	5.63249	1.37527	0.198176	0.244154	0.459556	0.114975	0.115676	0.238233	0.13196	0.0899923	0.0856911	0.114049	0.133742	0.18982	0.0709081	-2.85977	3.96908e-09	4.76134e-07
FANK1	ENSG00000203780	1.94961	5.75003	19.1873	6.68898	1.04677	1.76492	2.87545	0.655863	0.641389	0.320505	0.464867	0.742527	0.593913	0.742671	0.557883	1.08857	1.24228	-2.78955	4.33398e-09	5.15878e-07
HSD17B13	ENSG00000170509	2.14568	3.12536	10.445	3.93469	0.469581	0.500836	1.27745	0.567129	0.326983	0.397868	0.679176	0.305747	0.221262	0.492328	0.242338	0.219544	0.452908	-2.5038	4.51108e-09	5.30787e-07
TGM3	ENSG00000125780	0.289769	0.973185	4.97558	0.575364	0.122932	0.189459	0.189507	0.0206038	0.0671637	0	0	0	0.0207307	0	0	0.0586239	0.0257315	-4.97587	4.53638e-09	5.31726e-07
RSPH14	ENSG00000100218	0.364022	2.35471	8.61687	2.48895	0.312572	0.246409	0.0838	0.045555	0.0371247	0.0383822	0.0300361	0.0515746	0.0572945	0.0627986	0.129165	0.324044	0.0284462	-4.34896	4.80581e-09	5.5904e-07
LRRC43	ENSG00000158113	1.25265	2.59272	11.1151	1.96641	0.298248	0.48669	0.845972	0.189952	0.640927	0.134773	0.138426	0.218825	0.171004	0.126004	0.139552	0.189639	0.241388	-2.93209	4.92287e-09	5.68351e-07
CAPSL	ENSG00000152611	2.87513	9.56301	50.3842	8.48772	1.13755	0.766841	1.07914	0.146659	0	0	0.0161163	0.0184487	0.221344	0.0385091	0.511793	0.417288	0.0407018	-6.12232	5.21374e-09	5.99677e-07
CRACR2B	ENSG00000177685	10.3429	12.1253	19.9231	12.4646	6.97136	11.6507	9.91209	6.01228	6.20163	6.86727	5.04864	4.56993	5.04348	5.51793	3.73599	1.97696	4.23243	-1.22104	5.27534e-09	6.02252e-07
ANKRD66	ENSG00000230062	0.297828	0.883971	5.27893	0.583901	0.0627677	0.0812908	0.193521	0.0225431	0.0326601	0.00506496	0.0297269	0.0283576	0.0529245	0.00591926	0.0655567	0.0285074	0	-4.3723	5.46161e-09	6.21208e-07
ZFHX2	ENSG00000136367	0.798503	1.35486	5.4466	1.56978	0.493575	0.844548	0.873413	0.367058	0.339313	0.317572	0.242015	0.171599	0.333489	0.243828	0.265264	0.358521	0.412795	-2.16444	5.96528e-09	6.7104e-07
OVCH1	ENSG00000187950	0.519778	0.406035	0.0824356	0.323392	1.71466	0.227483	0.567333	0.119159	0.0913955	0.0566948	0.106295	0.0846459	0.00705252	0.0220858	0.067266	0.0265916	0.0466868	-3.15796	6.66779e-09	7.47328e-07
EPN3	ENSG00000049283	0.282724	1.47004	5.07953	0.899782	0.477826	0.316807	0.131928	0.0358591	0.123387	0.060426	0.0197027	0.027065	0.05412	0.141236	0.0834245	0	0.0895669	-3.76211	7.10015e-09	7.92893e-07
PROM1	ENSG00000007062	0.224254	1.3636	7.90025	0.60716	0.0935183	0.0888185	0.279176	0.0373191	0.0162202	0.0201236	0.0196847	0.0619672	0.105137	0.0205781	0.107441	0.0743287	0.0124285	-4.3517	7.36826e-09	8.16893e-07
PXMP4	ENSG00000101417	4.9335	7.43503	10.5776	10.3235	15.3293	20.7303	17.8526	4.55193	3.29739	3.94712	5.65411	5.49551	6.3505	5.76228	5.81934	3.07123	4.01587	-1.34663	7.56521e-09	8.32716e-07
CCDC190	ENSG00000185860	0.0904017	3.45431	15.8403	1.21749	0.283805	0.368551	1.0642	0.122131	0	0.012998	0.00847635	0.053367	0.0258701	0.0151904	0.00560786	0.152412	0.0107036	-5.55161	7.68222e-09	8.42575e-07
ANKFN1	ENSG00000153930	0.204942	0.782124	4.05003	0.6909	0.0573835	0.134391	0.442301	0.104192	0.0261262	0.0324134	0.0237798	0.0786395	0.0967692	0.0568208	0.0349611	0.0570107	0.0133458	-3.59454	9.21922e-09	1.00398e-06
DNER	ENSG00000187957	0.225352	0.609471	3.89159	0.599203	0.0336523	0.122033	0.25074	0.0775535	0.0536257	0.00475218	0.0371882	0.0425703	0.028375	0.0277686	0.036905	0.00668675	0.0528297	-3.71863	1.00468e-08	1.09024e-06
SNTN	ENSG00000188817	1.23548	3.971	24.9229	4.46124	0.220656	0.283929	0.870504	0.0775444	0.0129629	0	0.0550607	0	0.060017	0.0234938	0.166526	0.175378	0.0148989	-5.81635	1.04401e-08	1.12893e-06
C9orf116	ENSG00000160345	2.98758	9.98792	49.969	5.71034	1.65172	1.88384	1.67924	1.19069	0.452826	0.421348	0.637863	0.674011	0.613986	0.480692	0.675206	0.846964	1.10287	-3.13913	1.06833e-08	1.15117e-06
C4orf22	ENSG00000197826	0.190105	0.474832	3.10882	0.541588	0.00739292	0.06032	0.159553	0.0123908	0.00673187	0.00417593	0.0122546	0.00935206	0.0124671	0.00488028	0.016215	0.0528832	0.0567399	-4.59534	1.11992e-08	1.1942e-06
MAPK15	ENSG00000181085	18.095	30.7518	129.409	43.5376	8.74219	10.8815	9.69694	2.29679	3.39332	3.69591	4.77051	2.47352	1.13263	2.00947	1.05336	0.189421	8.03452	-3.17219	1.12581e-08	1.19632e-06
SMIM5	ENSG00000204323	2.21126	1.31909	4.98209	1.43503	0.2135	0.351916	0.625004	0.113856	0.229757	0.354482	0.325302	0.257802	0.087282	0.205	0.156091	0.0514214	0.198617	-2.45638	1.13447e-08	1.20137e-06
CCDC24	ENSG00000159214	3.77259	7.32549	23.8513	8.09397	3.27888	5.37085	6.14593	2.63067	2.41739	2.17831	1.84258	1.95017	2.59975	1.82013	1.51868	0.806991	2.15125	-1.89686	1.15544e-08	1.21936e-06
FBXW10	ENSG00000171931	0.129277	0.811005	1.69458	0.368297	0.0829522	0.246117	0.426254	0.0631959	0.0412009	0.0212982	0.0291671	0.0953953	0.101736	0.0696935	0.04962	0.0899055	0.0789236	-2.9946	1.21341e-08	1.27181e-06
ESPN	ENSG00000187017	1.48715	3.7371	15.1343	3.60665	0.24201	0.509781	0.987546	0.328073	0.570369	0.0884532	0.12192	0.090042	0.39011	0.108071	0.34346	0.0905176	0.104292	-3.31236	1.23803e-08	1.28881e-06
BAIAP3	ENSG00000007516	3.54357	5.82106	25.2098	4.3516	0.78643	0.942471	2.20323	0.505567	0.52482	1.79818	1.52681	0.603035	0.0953778	0.476476	0.358367	0.303966	0.413409	-2.60699	1.2937e-08	1.3332e-06
AK9	ENSG00000155085	0.94138	1.20219	3.38192	2.80865	1.2917	1.75356	1.89016	0.862676	0.561231	0.516662	0.610457	0.678069	0.862461	0.720672	0.798156	0.828612	0.697661	-1.42597	1.44921e-08	1.46882e-06
DOC2A	ENSG00000149927	1.49587	2.50476	16.1634	5.21035	0.396689	1.88221	0.963609	0.189961	0.304924	0.119311	0.133788	0.127082	0.208507	0.173444	0.22599	0.163787	1.31559	-3.60259	1.52576e-08	1.53124e-06
VWA5B2	ENSG00000145198	0.340466	0.21143	1.10848	0.681906	0.0982187	0.115232	0.0653143	0.0532588	0.0526096	0.0391619	0.051077	0.0438519	0.0535869	0.0305115	0.016896	0.0367363	0.0765912	-2.67922	1.53309e-08	1.53359e-06
DYNLRB2	ENSG00000168589	0.969135	4.34028	29.6564	4.69364	0.927134	0.820016	1.44086	0.397953	0.329457	0.178823	0.174923	0.143028	0.419471	0.268695	0.760494	0.575133	0.378661	-3.52334	1.66442e-08	1.65419e-06
C8B	ENSG00000021852	0.935825	0.380515	0.91663	0.197486	0.994741	0.252946	0.34908	0.060996	0	0.0411136	0.0670281	0.0153457	0.204572	0.0800802	0.026607	0	0.0677121	-3.38493	1.69458e-08	1.67873e-06
MORN5	ENSG00000185681	2.57446	9.54225	73.7012	5.89854	0.915359	0.829841	2.23422	0.287658	0.0694592	0	0.0210737	0.120618	0.160794	0	0.306727	0	0	-6.0808	1.83768e-08	1.80304e-06
TP73	ENSG00000078900	0.487763	1.6634	7.15311	0.846702	0.122377	0.230764	0.362212	0.127167	0.160466	0.0940106	0.0730272	0.0154808	0.074294	0.0710906	0.15031	0.132281	0.0614771	-3.16603	2.07433e-08	2.01591e-06
ATP12A	ENSG00000075673	0.606877	1.26906	3.39355	0.394317	0	0.00675655	0.0536154	0.0187368	0.00678642	0	0.00823591	0.00471393	0.0188522	0.00983966	0.0108976	0.0177706	0.0104	-4.80964	2.09615e-08	2.03069e-06
STOX2	ENSG00000173320	1.8655	1.34548	2.27212	1.17487	1.58394	1.50447	1.65578	0.856203	1.03769	0.922014	0.963702	1.08214	0.772271	1.03163	0.689509	0.759195	0.714967	-0.866267	2.1095e-08	2.03218e-06
VTCN1	ENSG00000134258	0.0703079	0.302214	0.991668	0.511878	0.0984306	0.0396598	0.0449591	0.00916518	0.0199176	0.00617767	0.00604293	0.013835	0	0.00721966	0.0399794	0.0260776	0.0152615	-4.00567	2.16917e-08	2.08173e-06
PPP1R42	ENSG00000178125	0.173411	0.977988	4.84345	1.1677	0.161849	0.173406	0.272182	0.0863116	0.0133979	0.0166221	0.00812976	0.0465317	0.0248123	0.0194257	0.161357	0.093555	0.0205318	-4.0797	2.29129e-08	2.16509e-06
DCST1	ENSG00000163357	0.288828	0.363936	0.613117	0.527463	0.134786	0.150392	0.37294	0.086887	0.132175	0.169839	0.0687452	0.0786944	0.0524533	0.0752875	0.0909623	0.0247219	0.0868085	-1.90463	2.30871e-08	2.17486e-06
KIAA2012	ENSG00000182329	0.139794	1.32197	5.05794	0.814217	0.139172	0.299653	0.616809	0.0583143	0.0158409	0.00982649	0.0144183	0.0110033	0.0623405	0.00574196	0.0286169	0.241968	0.148688	-4.32275	2.33287e-08	2.18454e-06
RIBC2	ENSG00000128408	0.859887	2.28854	10.2348	0.927928	0.255359	0.529147	0.468634	0.290423	0.215917	0.123635	0.0503911	0.0692207	0.138416	0.108366	0.093347	0.159469	0.254527	-3.12025	2.33321e-08	2.18454e-06
HHLA2	ENSG00000114455	0.997512	1.32245	11.9825	3.12042	0.282953	0.455112	0.637869	0.15298	0.423879	0.0515573	0.0605193	0.300205	0.0769614	0.108456	0.226887	0.0870549	0.0254737	-3.51441	2.4974e-08	2.31707e-06
SPIRE2	ENSG00000204991	2.64193	2.42439	6.32513	2.74539	2.00501	2.96927	3.494	0.671398	0.861834	1.03875	1.40143	0.85595	1.32657	1.14271	0.81943	0.372827	1.65671	-1.64608	2.58141e-08	2.38781e-06
CCDC181	ENSG00000117477	0.931309	1.15476	5.39819	2.97635	0.526545	0.409159	1.08227	0.357206	0.319642	0.207723	0.212429	0.280177	0.465114	0.358622	0.329965	0.166071	0.209932	-2.40932	2.7197e-08	2.50066e-06
USP43	ENSG00000154914	2.72957	4.12236	17.8978	5.131	0.790403	1.45681	1.99384	0.361294	0.45206	0.874478	1.24521	0.603223	0.313949	0.616635	0.386836	0.114221	0.861401	-2.60602	2.77833e-08	2.54694e-06
ANKK1	ENSG00000170209	1.02397	2.83598	5.44219	1.68549	0.152912	0.554505	0.550022	0.160179	0.197256	0.266318	0.260509	0.0886574	0.161166	0.117765	0.260854	0.0202558	0.284506	-2.71942	2.83792e-08	2.57848e-06
SRD5A2	ENSG00000277893	0.251833	0.468104	3.06531	0.202914	0.0284901	0.0516568	0.058559	0.00596881	0	0.0040232	0.00393545	0.00450501	0	0.00470178	0.0208292	0.050949	0	-5.1171	2.92605e-08	2.62746e-06
SCGB1A1	ENSG00000149021	686.248	318.571	5650.37	531.88	173.434	58.1171	17.5375	24.5969	1.08772	0.0963908	4.14869	2.23064	10.1679	2.55338	35.3072	2.26051	0.0396878	-5.94415	3.49817e-08	3.12293e-06
PIFO	ENSG00000173947	2.489	8.40781	41.7837	6.71937	1.01002	0.810008	1.99617	0.49483	0.36081	0.504689	0.777011	0.717468	0.432367	0.364146	1.02244	0.432261	0.94323	-3.1745	3.8874e-08	3.43052e-06
DRC3	ENSG00000171962	2.08023	5.2976	21.5354	5.3567	0.731463	0.998782	1.96285	0.457843	0.44815	1.08394	0.948029	0.431237	0.296956	0.515647	0.643711	0.577781	0.778134	-2.56363	4.04461e-08	3.54885e-06
CLDN9	ENSG00000213937	3.3048	2.53274	6.55744	2.49753	0.500619	1.56651	1.46049	0.839057	0.705841	0.456093	0.606758	0.766071	0.462962	0.511701	0.318778	0.115518	0.630978	-2.00505	4.3467e-08	3.79225e-06
DNAH6	ENSG00000115423	0.446201	1.0593	4.52617	1.01694	0.095539	0.186551	0.402815	0.0574814	0.0892269	0.0608844	0.0433138	0.106912	0.0722944	0.0582167	0.0608939	0.0700936	0.28202	-3.21151	4.45242e-08	3.85941e-06
KRT4	ENSG00000170477	1.99199	6.31547	3.64504	1.68826	1.28943	1.94828	3.38995	0.837651	0.236648	1.03323	0.806349	0.404624	0.606824	0.356314	0.657705	0.0238336	0.244094	-2.40249	4.46138e-08	3.85941e-06
DZANK1	ENSG00000089091	0.85206	1.78551	5.87262	2.01523	0.605192	0.680146	1.16682	0.247294	0.400783	0.423776	0.585873	0.392275	0.193993	0.406108	0.424174	0.385602	0.34548	-2.02674	4.79065e-08	4.09807e-06
GSTA2	ENSG00000244067	0.405221	23.3686	191.262	7.08052	0	0.320012	1.94342	0.147906	0	0.0142421	0	0.0956859	0.0425193	0.0998655	0.165904	0	0.123144	-7.46118	4.90296e-08	4.15939e-06
DCDC1	ENSG00000170959	0.113203	0.364478	1.23801	0.276432	0.0251561	0.0912236	0.126681	0.0126488	0.0091627	0.00426288	0.0166796	0.012729	0.00848446	0.00664252	0.0404618	0.0259924	0.0860043	-3.69043	4.89181e-08	4.15939e-06
KRT15	ENSG00000171346	2.12752	6.60343	5.45877	1.51527	0.449586	0.636849	1.24174	0.219778	0.358213	0.634879	0.473536	0.456167	0.0987194	0.259687	0.356085	0.0409444	0.35943	-2.46193	5.10543e-08	4.30736e-06
RIIAD1	ENSG00000178796	0.59614	1.09352	7.74453	2.02609	0.380691	0.119466	0.180572	0.0736214	0.0799964	0.13233	0.0161804	0.0370443	0.0617291	0.106321	0.0963432	0.221112	0.132808	-3.5896	5.31355e-08	4.47066e-06
ACTA1	ENSG00000143632	0.616876	1.68688	0.94574	0.405557	0.110721	0.281054	0.432397	0.167015	0.241969	0.150099	0.122354	0.0980434	0.074686	0.029236	0.0809483	0.176002	0.0772518	-2.13761	5.50928e-08	4.61008e-06
ANKRD45	ENSG00000183831	0.134034	0.552074	2.11468	1.41169	0.181961	0.453643	0.292192	0.114365	0.0207113	0.00642385	0.0754049	0.0719315	0.0479455	0.0300294	0.0914596	0.0451947	0.206306	-3.28921	6.00449e-08	4.94365e-06
TSNAXIP1	ENSG00000102904	1.63908	3.27348	14.027	3.32291	0.515662	1.00509	0.900915	0.252078	0.461727	0.388366	0.213691	0.17395	0.260877	0.397137	0.263902	0.41668	0.833506	-2.77968	6.18987e-08	5.05561e-06
MUC5AC	ENSG00000215182	0.0406584	23.5369	20.4792	0.142859	0	0.0928862	0.84823	0.0318008	0	0	0.00314511	0.00720057	0	0	0	0.00452413	0	-8.83148	6.34255e-08	5.13931e-06
ESRRG	ENSG00000196482	0.0455081	0.0770372	0.237215	0.16669	0.0546095	0.0192529	0.0249434	0.0101697	0.0165755	0.0102822	0.00670526	0.0115135	0.0127905	0.00600822	0.0199626	0.00723397	0.019051	-2.69904	7.30882e-08	5.79984e-06
MYO15A	ENSG00000091536	0.383955	0.239189	0.357169	0.32058	0.223323	0.364112	0.437672	0.153781	0.211236	0.156459	0.209483	0.128112	0.137212	0.181706	0.145553	0.0770534	0.124412	-1.11701	7.42608e-08	5.8777e-06
TSPAN19	ENSG00000231738	0.555717	2.16679	10.7775	0.280355	0.0162083	0.14694	0.333149	0.00679143	0	0.00457768	0	0	0.0478329	0.00534979	0.0177749	0.0772945	0	-6.70851	7.48742e-08	5.89586e-06
FOXN4	ENSG00000139445	0.0919715	1.46737	0.482543	0.0194087	0	0.0864667	0.460695	0.0079928	0	0	0.0316196	0.0120653	0.00804203	0	0.0139461	0	0	-5.31079	8.09888e-08	6.3126e-06
PLPP2	ENSG00000141934	3.36162	2.74949	15.3118	3.2257	0.759752	1.29676	0.747065	0.695639	0.653383	0.360274	0.355008	0.388588	0.229353	0.371507	0.377162	0.607581	0.834405	-2.45344	8.33925e-08	6.4835e-06
IL1A	ENSG00000115008	2.92246	0.430698	0.757839	1.20526	1.54305	1.28585	1.26544	0.143678	0.0425781	0.140865	0.0775083	0.207027	0.354838	0.144046	0.774878	0.0867168	0.761243	-2.69758	8.43138e-08	6.51448e-06
PPP1R32	ENSG00000162148	7.07929	10.9199	37.6219	13.9507	2.16565	3.60151	5.472	3.12109	2.78844	2.75822	2.41606	1.27381	1.31428	2.42214	2.15815	2.08306	2.30983	-1.96831	8.61256e-08	6.62887e-06
CCDC81	ENSG00000149201	0.71815	1.06102	6.03638	2.28314	0.160282	0.25759	0.471707	0.262533	0.205657	0.0987666	0.132842	0.235014	0.12286	0.168329	0.143815	0.162136	0.137248	-2.72396	9.2907e-08	7.1016e-06
GRHL1	ENSG00000134317	1.56566	0.457053	1.00663	1.11827	0.362195	0.581229	0.859983	0.237239	0.155427	0.293948	0.381849	0.329151	0.326458	0.219858	0.155229	0.102576	0.296281	-1.69282	9.35553e-08	7.12924e-06
MYLK3	ENSG00000140795	0.137828	0.0389483	0.719585	0.0990492	0.111256	0.107165	0.0643153	0.020395	0.0126634	0.0157108	0.0192102	0.0307866	0.00879455	0.0275411	0.0482952	0.0248699	0.00727735	-2.91007	9.47204e-08	7.19729e-06
C16orf71	ENSG00000166246	0.350437	1.30632	6.92364	0.607697	0.227529	0.341638	0.409209	0.160881	0.135965	0.104423	0.125718	0.0899453	0.101919	0.140811	0.119562	0.197795	0.138907	-2.80925	9.55025e-08	7.22385e-06
MT-ND5	ENSG00000198786	19789.5	6510.25	3549.73	69110.5	14917.3	7525.75	15285.8	2462.97	7879.02	3221.42	1970.34	2577.63	2712.82	2406.76	3062.98	4148.94	3192.93	-2.53432	9.73808e-08	7.32981e-06
TEKT2	ENSG00000092850	7.74681	12.1622	49.7393	9.43419	1.60674	1.56284	2.20168	0.406748	1.32591	1.75843	0.157211	0.984506	0.169346	0.187824	0.624055	0.252747	1.5648	-3.21146	1.06932e-07	7.93211e-06
MT-ND6	ENSG00000198695	13124.8	5704.65	3697.35	42765.7	20329.7	10718.6	20278.4	3283.93	6279.47	3051.1	2124.17	4033.14	4326.17	4171.76	5444.51	5463.9	4611.21	-1.96925	1.07368e-07	7.9452e-06
FUT2	ENSG00000176920	1.66858	1.45567	2.8638	0.737456	0.705205	2.83255	1.05692	0.566351	0.303237	0.315352	0.276003	0.439849	0.924957	0.413802	0.436809	0.163479	0.23235	-1.99344	1.26133e-07	9.2008e-06
CORO2A	ENSG00000106789	6.79998	4.65772	8.4885	5.503	10.6028	7.66457	8.98031	4.29951	3.25867	2.34197	2.39968	3.89704	4.85332	3.44035	4.52573	2.88575	1.81409	-1.17972	1.29213e-07	9.38004e-06
TTC21A	ENSG00000168026	3.42829	4.15133	13.3056	4.52803	1.44031	2.70922	2.8452	1.42022	1.42539	1.80251	1.48442	1.07738	0.894466	1.5429	1.094	1.02823	1.57358	-1.5712	1.40414e-07	1.00282e-05
ERN2	ENSG00000134398	0.289987	5.60058	7.78562	1.53139	0.184836	0.263321	0.502031	0.033192	0	0	0.0328271	0.0793312	0.00556608	0	0.0965246	0.131168	0.0276351	-5.53609	1.41707e-07	1.00504e-05
GIPR	ENSG00000010310	2.20941	5.43979	15.8823	3.82641	1.22328	2.20532	1.93246	0.673658	0.6938	0.896296	1.066	0.663195	0.713172	1.03363	0.950561	0.566693	1.41926	-2.11021	1.41707e-07	1.00504e-05
ADCYAP1R1	ENSG00000078549	0.301124	0.119424	0.222869	0.15777	0.251974	0.228433	0.278875	0.0649719	0.083835	0.0273709	0	0.0490381	0.0286003	0.0639751	0.0814815	0.0192567	0.0304281	-2.34046	1.49399e-07	1.0523e-05
FER1L5	ENSG00000249715	0.152379	0.568838	1.14626	0.173644	0.088492	0.280786	0.331296	0.0768064	0.0949685	0.135674	0.08382	0.081958	0.0692851	0.0605024	0.080871	0.105501	0.0617425	-2.00339	1.52985e-07	1.07211e-05
NME9	ENSG00000181322	0.464967	1.5676	6.22068	0.973207	0.433967	0.714585	1.15594	0.15586	0.145162	0.240126	0.122338	0.224069	0.388315	0.426788	0.239575	0.253409	0.395476	-2.57007	1.57443e-07	1.09888e-05
CCDC13	ENSG00000244607	0.37856	1.00073	4.06482	1.92634	0.133329	0.241744	0.23979	0.173184	0.17604	0.0715458	0.10682	0.088547	0.146146	0.0396063	0.170585	0.127164	0.102328	-2.75695	1.57961e-07	1.1e-05
DENND6B	ENSG00000205593	5.09195	6.42793	20.3886	5.97057	3.09022	3.89885	3.7147	2.61303	2.37708	2.28116	3.25156	1.69702	1.32632	2.32715	2.18994	1.68027	1.88367	-1.45143	1.58665e-07	1.1024e-05
PACRG	ENSG00000112530	0.882685	1.84581	10.8011	2.37282	0.291511	0.206825	0.507997	0.169942	0.138493	0.164661	0.189082	0.160331	0.0854943	0.225902	0.148261	0.171252	0.397942	-3.03386	1.73796e-07	1.2048e-05
NEK8	ENSG00000160602	1.34017	2.00256	2.69686	1.58512	1.58037	2.47841	3.29452	1.17374	0.954828	1.13384	1.29947	0.87168	0.839943	0.998753	1.24851	0.851282	0.867493	-1.06465	1.79915e-07	1.23883e-05
TMEM232	ENSG00000186952	0.311566	0.436937	3.22993	0.753773	0.0761603	0.0972906	0.224138	0.0319119	0.0535888	0.044975	0.0516452	0.0525507	0.0671358	0.0662724	0.0759287	0.0852957	0.142508	-3.02994	1.80871e-07	1.24263e-05
C1orf168	ENSG00000187889	1.40871	3.57551	5.80304	2.07934	1.39339	0.751448	2.80525	0.149703	0.416425	0.916222	0.323752	0.0361567	0.10845	0.561324	0.334346	0.017038	0.408819	-2.8342	1.82008e-07	1.24487e-05
KIAA1324	ENSG00000116299	3.77206	1.38244	5.65085	6.10655	0.772461	1.78139	1.00239	0.587674	0.178279	0.225202	0.621533	0.371503	1.08954	0.686165	0.869245	0.3961	0.260787	-2.41479	1.93736e-07	1.31921e-05
FAM83F	ENSG00000133477	0.123364	0.141808	0.487094	0.0493264	0.0262598	0.027469	0.0249114	0.0101567	0.00735745	0.014833	0.010045	0.0127764	0.0238449	0.0106676	0.0147682	0.00321098	0.00281876	-2.83318	1.97121e-07	1.336e-05
AK1	ENSG00000106992	8.84431	9.76183	14.3056	8.10836	13.2695	17.2626	11.6981	6.87594	4.7925	3.75118	6.24821	8.35372	6.6357	6.6209	4.77355	4.10421	6.40032	-1.04198	1.99157e-07	1.3442e-05
MCIDAS	ENSG00000234602	0.0848167	1.26519	1.04027	0.418832	0	0.0287064	0.423048	0.0132678	0	0	0.0437397	0	0.0266991	0	0.0231502	0	0	-5.06583	2.02182e-07	1.36162e-05
RSPH10B	ENSG00000155026	0.0426241	0.10894	0.514067	0.107939	0.106086	0.198361	0.810878	0.0166691	0.0181125	0.00374521	0.0109906	0.0545184	0.139765	0.0306383	0.0872549	0.0843175	0.0601398	-2.9887	2.1487e-07	1.44076e-05
BPIFB1	ENSG00000125999	2.79096	155.881	822.143	62.523	0.512436	1.68403	6.2867	0.957272	0.00972115	0	0.430607	0.148553	0.891156	0.0704737	0.561965	4.53954	0.260703	-6.66756	2.30475e-07	1.53201e-05
OR13A1	ENSG00000256574	0.11421	0.136473	0.490271	0.216915	0.152279	0.538404	0.438196	0.0510451	0	0.0258047	0.0336559	0.028895	0.141239	0.110576	0.100199	0.0242064	0.0318744	-2.64865	2.52712e-07	1.66184e-05
TRPV4	ENSG00000111199	2.12313	3.47286	14.0326	4.0503	1.3827	2.50704	2.46188	1.17349	1.14679	0.353202	0.3309	0.568184	1.2921	0.505796	1.35215	0.629984	0.442426	-2.26231	2.6428e-07	1.7305e-05
RSPH10B2	ENSG00000169402	0.106582	0.193159	0.906334	0.0134951	0.0464219	0.204413	0.688362	0.02223	0.00603872	0.00374596	0.00366426	0.0209728	0.0838759	0.0394001	0.0533331	0.100147	0.0277624	-3.66673	2.779e-07	1.80049e-05
EFCAB6	ENSG00000186976	0.418664	0.496973	2.08954	0.952609	0.19731	0.350737	0.572547	0.13617	0.190236	0.155158	0.188114	0.195763	0.172892	0.171113	0.121626	0.159897	0.272634	-1.89671	2.84239e-07	1.83356e-05
COL28A1	ENSG00000215018	0.825266	1.15796	5.04776	0.987257	0.490155	0.634803	1.24906	0.104785	0.17762	0.384223	0.638381	0.246754	0.0759103	0.287247	0.244997	0.0596291	0.272196	-2.34077	2.85681e-07	1.83541e-05
GRIN1	ENSG00000176884	0.173952	0.180041	0.442863	0.13015	0.0787171	0.129345	0.121347	0.0453519	0.0447991	0.0611378	0.0598043	0.0280062	0.0248898	0.0844407	0.0107907	0.027372	0.0514897	-1.87383	2.93634e-07	1.87865e-05
ALB	ENSG00000163631	0.136546	0.139107	0.360709	0.139643	1.36265	1.03982	0.0805989	0.0657223	0.0178533	0.0996733	0.0649996	0.105409	0.0495953	0.032357	0.0501702	0.0389582	0.0820786	-2.78785	2.96957e-07	1.89595e-05
KIAA0319	ENSG00000137261	0.385762	0.737733	3.49391	0.723272	0.0784709	0.410099	0.706832	0.0928377	0.235379	0.0730054	0.0969178	0.131381	0.249092	0.0670365	0.151863	0.0623689	0.0611918	-2.64306	3.01211e-07	1.91913e-05
WDR63	ENSG00000162643	0.768539	1.48737	8.22285	2.26677	0.202532	0.436074	0.485668	0.240444	0.261264	0.119168	0.0699412	0.288229	0.305964	0.172692	0.17892	0.234752	0.129534	-2.81143	3.23921e-07	2.05955e-05
LGSN	ENSG00000146166	0.2132	0.0934118	0.362347	1.09908	0.0739088	0.0515414	0.233713	0.0238219	0.0155308	0.0192682	0.00314133	0.0683232	0.052731	0.00375303	0.0789743	0.0768178	0.00793347	-3.43324	3.29914e-07	2.089e-05
SEC14L3	ENSG00000100012	0.455121	1.26221	5.43355	1.14026	0.20787	0.204836	0.0278647	0.0454431	0	0.0357354	0.00499371	0.245806	0.045723	0.0238645	0.105721	0.0215498	0.0189175	-4.24749	3.31264e-07	2.09324e-05
C2orf81	ENSG00000159239	3.11476	7.75991	31.8473	8.74991	2.29915	2.71566	2.97628	2.1583	1.1273	0.998989	1.1421	0.838969	0.932016	1.25505	1.71324	2.28421	1.05658	-2.26932	3.58163e-07	2.23561e-05
PPP1R16A	ENSG00000160972	4.89404	8.14252	19.1766	5.89809	3.36925	5.28851	4.83257	4.19681	3.27957	2.75973	4.05775	2.07691	2.28405	2.17974	2.36045	1.34624	2.63664	-1.28013	3.60574e-07	2.24609e-05
SCGN	ENSG00000079689	0.335078	0.116782	0.205485	0.363658	0.0223384	0.0202514	0.160701	0.01872	0	0	0.0123428	0	0.0188353	0	0	0	0.0155859	-4.4706	3.67054e-07	2.28183e-05
MUC4	ENSG00000145113	1.68827	3.96402	9.97686	2.50832	0.293408	3.02026	0.619031	0.599743	0.13288	0.288499	0.199861	0.249406	1.07598	0.202911	0.544792	0.112282	0.272955	-2.86587	3.75074e-07	2.31296e-05
AGRP	ENSG00000159723	2.78563	3.59216	4.3561	3.5271	6.75976	3.14268	6.67987	1.1257	0.907515	0.611905	0.790098	0.712593	4.56706	0.972556	0.665281	0.654365	1.0884	-1.95787	3.77997e-07	2.32631e-05
HNF4G	ENSG00000164749	0.0369022	0.0977452	0.439023	0.070087	0.0137767	0.0187344	0.0212377	0.00577258	0.0125449	0.00778186	0	0.0087138	0.00580813	0.00454721	0	0	0	-3.91406	3.82435e-07	2.34892e-05
ROGDI	ENSG00000067836	7.09792	10.553	21.5394	8.52384	10.9303	10.3736	10.0877	6.25969	4.70637	6.86455	5.41359	4.90649	5.1538	5.98712	5.30336	3.19349	4.93575	-1.07039	3.84631e-07	2.35769e-05
ARHGAP39	ENSG00000147799	3.64282	4.37533	19.0686	3.58338	1.18524	1.19731	1.32945	0.868388	1.00525	1.2816	0.913101	0.711113	0.588202	0.912069	0.440695	0.629817	0.954553	-1.98688	3.89485e-07	2.37795e-05
SDR42E2	ENSG00000183921	0.242763	0.676866	5.25191	0.435456	0.0881134	0.524935	0.646821	0.0210973	0.0573104	0.0995428	0.132147	0.079617	0.127364	0.124642	0.19326	0.130061	0.105391	-3.09054	4.25999e-07	2.57022e-05
NSUN7	ENSG00000179299	1.0278	4.29853	10.4527	4.20335	1.07831	1.82818	2.5258	0.451821	0.350675	0.929454	0.843411	0.673174	0.726186	0.60089	0.563111	0.0500869	0.859835	-2.38668	4.31822e-07	2.60024e-05
CLCA2	ENSG00000137975	0.307683	1.31431	2.59805	0.0299678	0.0147266	0.033377	0.0983755	0	0	0.00415921	0.0040685	0.00931462	0.0620861	0.00486074	0.0215334	0.0351143	0.0513752	-4.83078	4.35518e-07	2.61737e-05
ITIH4	ENSG00000055955	0.363665	0.36213	0.226998	0.296013	0.206076	0.505521	0.921892	0.111744	0.209726	0.109556	0.137307	0.092007	0.0613267	0.11203	0.150663	0.187876	0.0718914	-1.72473	4.44887e-07	2.66325e-05
KIF6	ENSG00000164627	0.182313	0.364575	1.77968	0.36329	0.225947	0.2453	0.229341	0.0327268	0.0838216	0.102417	0.104807	0.105861	0.0399845	0.125216	0.0856546	0.0554271	0.136239	-2.25119	4.55421e-07	2.71572e-05
TMEM231	ENSG00000205084	1.79858	3.48978	13.59	3.98718	1.46402	1.38213	2.24556	0.659559	0.591379	0.488092	0.535226	0.849407	0.658981	0.984606	1.11059	1.38233	1.07523	-2.15529	4.80737e-07	2.85008e-05
SPATA4	ENSG00000150628	0.187141	0.662261	3.43406	0.35543	0.080614	0.085263	0.165695	0.0225187	0.0122343	0.0227676	0.0371184	0.0339923	0.0113287	0.0266078	0.0785829	0.0854297	0.0749945	-3.51211	4.86165e-07	2.87504e-05
CCDC191	ENSG00000163617	2.63536	3.64129	9.61059	5.62773	5.0629	5.01436	7.78874	2.11879	2.27951	2.45429	1.9144	2.28622	2.34239	2.98364	3.1036	3.56752	2.73974	-1.16491	4.86819e-07	2.87504e-05
RHPN1	ENSG00000158106	6.26047	10.4332	28.1317	8.76548	4.40986	8.574	6.69288	4.8702	5.55006	5.0397	4.83841	1.87278	2.53642	3.96115	2.82106	2.07795	3.44496	-1.3626	4.92745e-07	2.89889e-05
FHAD1	ENSG00000142621	0.542928	1.82851	7.26879	2.59895	0.573949	0.707833	1.63139	0.374818	0.369606	0.12559	0.0628541	0.228934	0.579859	0.19456	0.317547	0.606181	0.0739578	-2.74905	5.05446e-07	2.95259e-05
CWH43	ENSG00000109182	0.361712	0.149702	2.745	1.11635	0.0105499	0.0573854	0.054211	0	0	0	0	0.00667281	0	0	0	0.0419253	0	-7.25442	5.08249e-07	2.96173e-05
TSPAN1	ENSG00000117472	9.41478	45.5197	199.574	18.8777	2.42065	5.84776	5.26304	1.46571	0.789944	4.80536	1.39161	3.83208	3.29162	1.43168	3.38604	1.22331	0.79077	-3.23306	5.42101e-07	3.15302e-05
AK7	ENSG00000140057	0.631246	2.36812	10.4737	1.80509	0.304509	0.510112	0.65991	0.171972	0.114529	0.269224	0.555964	0.19679	0.212103	0.157317	0.120994	0.205195	0.415686	-2.64825	5.60508e-07	3.24777e-05
FAM216B	ENSG00000179813	2.06946	6.57723	27.098	5.80404	0.280216	0.562509	1.14164	0.402559	0.100241	0.0339174	0.071885	0.0759587	0.860706	0.0660638	0.299983	1.02609	0.0768081	-3.97273	5.6412e-07	3.26254e-05
MCEMP1	ENSG00000183019	6.79259	9.37867	29.638	8.65953	53.6357	15.2267	18.0289	5.07991	0.55356	1.07921	1.81384	5.96538	12.6535	1.55935	2.08257	1.54616	1.44213	-2.68365	5.79983e-07	3.34799e-05
GPD1	ENSG00000167588	2.77293	3.63029	7.49957	3.81485	13.9522	3.30883	13.8444	1.06356	1.09523	0.599744	0.696662	1.90452	6.17589	0.777563	0.64284	0.547212	0.677149	-2.39024	6.1542e-07	3.52604e-05
IQCD	ENSG00000166578	0.9949	4.04033	16.765	2.19082	0.5383	0.817416	0.898976	0.349607	0.343117	0.494101	0.572553	0.451131	0.43119	0.222092	0.472264	0.288794	0.460088	-2.50689	6.28269e-07	3.579e-05
RNF224	ENSG00000233198	0.651013	1.00383	3.09706	0.636957	0.405073	0.200306	0.643368	0.0771496	0.117362	0.353612	0.325552	0.0698752	0.1242	0.194473	0.0942296	0	0.128467	-2.38254	6.29325e-07	3.579e-05
VWA7	ENSG00000204396	1.24799	2.26312	6.22426	0.851817	1.59248	0.626981	1.03808	0.213525	0.339735	0.632237	0.417326	0.460457	0.352952	0.408484	0.651992	0.253142	0.590473	-1.99367	6.29131e-07	3.579e-05
ZNF273	ENSG00000198039	0.934725	2.91195	9.74969	1.80644	0.440029	0.75968	1.64766	0.323861	0.418104	0.538171	0.376326	0.266218	0.296819	0.482443	0.520326	0.684267	0.36041	-2.2478	6.35922e-07	3.60485e-05
MROH9	ENSG00000117501	0.268504	0.619562	2.40743	0.316527	0.181471	0.13318	0.150976	0.0724171	0.070819	0.0341683	0.0286483	0.0327945	0.0655769	0.0570449	0.0631781	0.164838	0.0241173	-2.77462	6.5938e-07	3.72235e-05
LRRC23	ENSG00000010626	7.61904	13.0503	52.6493	20.3382	4.49862	4.3928	6.35003	3.31572	3.48438	2.37575	2.7971	1.80322	4.46951	2.00363	3.64559	2.99826	3.25222	-2.04633	6.64857e-07	3.74638e-05
TSGA10	ENSG00000135951	0.509811	0.881697	5.19394	1.43413	0.354621	0.704024	0.775028	0.214421	0.208462	0.329624	0.389402	0.29244	0.280085	0.290398	0.272392	0.210499	0.338253	-2.06123	6.7544e-07	3.7921e-05
ZSCAN4	ENSG00000180532	0.410062	0.0989416	0.348187	0.419362	0.0147201	0.306932	0.196664	0.0986857	0.0134039	0.0332589	0.0244001	0.0279314	0.0124117	0.00971716	0.0430476	0.0584979	0.0308114	-2.79637	6.97663e-07	3.90971e-05
DZIP1L	ENSG00000158163	1.77176	4.86647	16.0521	2.97779	1.87674	1.53484	2.26594	0.978842	1.44004	0.904411	0.645385	0.867454	0.741419	0.589124	0.7772	1.3091	1.07136	-1.94037	7.55342e-07	4.19468e-05
ZNF473	ENSG00000142528	1.30096	3.29037	10.4314	4.67803	1.10384	1.25306	2.42668	0.647525	0.703594	1.05183	0.973202	0.783174	0.627233	0.849064	0.849124	0.682794	1.20548	-1.86278	7.89891e-07	4.37862e-05
CFAP54	ENSG00000188596	0.329075	0.36934	1.92739	0.820975	0.0676737	0.158098	0.259471	0.0632555	0.0355515	0.0720411	0.071908	0.0856075	0.0746185	0.0996561	0.0742148	0.171706	0.128939	-2.49338	8.10185e-07	4.46693e-05
TCTEX1D1	ENSG00000152760	1.28151	2.96693	14.1739	4.43322	0.2563	0.668022	1.73407	0.545911	0.61263	0.681639	0.18882	0.236411	0.78339	0.253787	0.320111	0.415905	0.305494	-2.57908	8.1542e-07	4.48773e-05
SPDEF	ENSG00000124664	0.982199	2.91939	20.5587	1.3375	2.23125	2.52457	0.693255	0.420349	0.283498	0.20517	0.258037	0.547003	1.15214	0.262612	1.15074	0.219957	0.156885	-3.0755	8.49749e-07	4.63913e-05
CCDC157	ENSG00000187860	0.920958	1.00609	3.27304	0.889915	0.356892	0.514944	0.604414	0.38333	0.443986	0.366273	0.297182	0.270246	0.237349	0.192458	0.238875	0.21574	0.431383	-1.53211	8.50483e-07	4.63913e-05
RPS6KA6	ENSG00000072133	0.216944	0.447843	0.652407	0.348644	0.264782	0.321236	0.404176	0.176208	0.141827	0.129768	0.148453	0.132995	0.18386	0.192783	0.156574	0.0928453	0.247229	-1.23794	8.66735e-07	4.7194e-05
MTRNR2L12	ENSG00000269028	26.6112	4.38393	2.55052	94.0834	13.5388	8.64042	15.9897	4.36377	5.94859	2.22829	1.44731	2.61491	5.24217	2.3958	2.99949	5.49323	4.0956	-2.69823	8.70287e-07	4.72877e-05
SERPINA6	ENSG00000170099	0.0574574	0.213602	1.53861	0.618385	0.0893776	0.032411	0.0551125	0.0299601	0	0.0403884	0.0197537	0	0.0150723	0	0.0130689	0.0426226	0.0124721	-3.91078	9.1792e-07	4.96291e-05
PAX9	ENSG00000198807	0.270362	0.376909	1.35162	0.346047	0.0493702	0.059677	0.0845637	0.0459702	0.0199803	0.10845	0.118208	0.0138786	0.0185013	0.0362119	0.0481263	0	0.0153096	-2.5177	9.39636e-07	5.06249e-05
CYP1A2	ENSG00000140505	0.16903	0.0815688	3.97883	4.98836	0.0970835	0.19803	0.299321	0.0711881	0.0552516	0.109676	0.160926	0.0537298	0.0102324	0.144197	0.0354891	0	0.127007	-3.90912	9.45798e-07	5.08677e-05
C1orf141	ENSG00000203963	0.0565039	0.354472	2.62913	0.134145	0.0329605	0.0358573	0.0609728	0	0	0	0	0.00416951	0	0.00435163	0.0433755	0	0.00459942	-6.48949	9.47795e-07	5.0886e-05
HCN4	ENSG00000138622	0.0588882	0.095778	0.382195	0.130485	0.00458017	0.00830453	0.00941417	0.00383827	0	0.01811	0.00253071	0.00289697	0.00386191	0.00302351	0.00669716	0	0.00319567	-3.68592	9.89756e-07	5.28616e-05
CFAP70	ENSG00000156042	0.520499	1.89394	7.68993	1.22437	0.227299	0.375763	1.37868	0.0859032	0.162333	0.367552	0.18223	0.239612	0.176623	0.135336	0.283483	0.237335	0.49754	-2.66395	1.07482e-06	5.6898e-05
MORN3	ENSG00000139714	1.04866	2.62889	9.65753	2.6381	0.987326	1.36209	1.40291	0.683503	0.680145	0.504352	0.36527	0.591904	0.441584	0.459068	0.885036	0.962147	0.359413	-2.01424	1.08461e-06	5.7231e-05
DCDC2B	ENSG00000222046	0.569348	3.00291	10.4047	1.33365	0.42511	0.690498	1.27426	0.252344	0.274195	0.370194	0.450203	0.470545	0.34351	0.339092	0.37555	0.112626	0.333683	-2.45742	1.11761e-06	5.85106e-05
MAGIX	ENSG00000269313	0.923743	2.10596	4.44666	1.41146	1.23813	2.06274	1.29243	0.689908	0.708329	0.52361	1.11392	0.561715	0.748816	0.774536	0.715632	0.376111	0.710091	-1.40691	1.1521e-06	5.96654e-05
TYMS	ENSG00000176890	2.74285	2.58255	2.32491	2.75471	3.12291	4.77528	4.22874	1.98806	1.70864	1.52173	1.45891	1.84808	2.04551	1.67222	2.90051	2.35426	2.24437	-0.740631	1.18226e-06	6.0918e-05
DNAJB13	ENSG00000187726	0.449121	0.754183	2.78551	0.329568	0.0666873	0.060457	0.166442	0.0958032	0.0433745	0.0591937	0.0947497	0.0301284	0.0160655	0.0440222	0.111441	0.0530033	0.013294	-2.69819	1.22166e-06	6.28427e-05
OTX1	ENSG00000115507	0.139445	0.966876	1.74628	0.0139391	0.0136998	0.0310496	0.147833	0.00574033	0	0.0116076	0.0264936	0.0389931	0.0115514	0	0.00500797	0.0217772	0.00477929	-4.11655	1.38711e-06	6.98329e-05
TTC16	ENSG00000167094	0.94105	2.79071	7.91541	2.41127	0.192292	0.541828	0.646273	0.222118	0.241352	0.455019	0.476682	0.17422	0.0744955	0.394537	0.417958	0.181749	0.203062	-2.36996	1.39481e-06	7.00609e-05
KIAA1257	ENSG00000114656	0.0726572	0.139275	0.364808	0.560606	0.173771	0.169063	0.200365	0.106554	0.0578901	0.0550628	0.0585455	0.101868	0.042884	0.0671481	0.0433811	0.080847	0.0768859	-1.77567	1.3962e-06	7.00609e-05
CCDC30	ENSG00000186409	0.462291	0.88066	3.06371	1.88573	0.404503	0.782318	0.977551	0.285566	0.325919	0.328188	0.341349	0.365941	0.365874	0.449895	0.229417	0.461791	0.400252	-1.70373	1.40732e-06	7.05038e-05
SLC4A11	ENSG00000088836	1.26028	5.51316	7.60068	0.874904	1.04646	1.2208	2.29264	1.23045	0.97505	0.691907	0.255487	0.61571	0.629277	0.374852	0.409224	0.612515	0.198099	-1.97631	1.42355e-06	7.09696e-05
TMPRSS4	ENSG00000137648	0.178279	0.936982	1.70334	0.419862	0.0166393	0.144813	0.102602	0.0501984	0.0818177	0.00939878	0.0110325	0.0189438	0.0448957	0.00878725	0.0802892	0.0423198	0.00696571	-3.14035	1.49879e-06	7.43583e-05
LMNTD1	ENSG00000152936	0.115051	0.457117	1.70037	0.305918	0	0.00973486	0.132427	0	0	0	0.00593317	0.0135837	0	0	0.00785065	0.0512079	0.0149843	-5.12084	1.50322e-06	7.44577e-05
ZYG11A	ENSG00000203995	0.128461	0.136948	0.111216	0.904166	0.268003	0.210996	0.231941	0.0236413	0.00642209	0.0358539	0.0506595	0.0267651	0.0118934	0.0698356	0.128907	0	0.00984163	-2.97881	1.54407e-06	7.61132e-05
ADH7	ENSG00000196344	0.0798882	0.867104	16.279	0	0.0106517	0.00965656	0.229884	0.0178526	0	0.00601667	0	0	0	0	0.015575	0.00846601	0	-7.12437	1.59097e-06	7.81737e-05
MTRNR2L8	ENSG00000255823	2.69498	0.588224	0.584283	7.80699	1.21954	0.944371	1.69722	0.425833	0.763465	0.344433	0.33692	0.417821	0.599838	0.4193	0.371505	0.545229	0.443175	-2.23675	1.62097e-06	7.95208e-05
PDE4C	ENSG00000105650	8.89669	2.47766	1.85601	2.70828	2.33585	6.45488	12.1425	0.617812	0.614777	1.50133	2.31973	2.32168	1.09274	1.49842	1.44393	0.59212	0.969197	-2.02244	1.6483e-06	8.06041e-05
DTHD1	ENSG00000197057	0.719761	2.35009	9.69122	1.71477	0.153212	0.2404	0.950797	0.266665	0.311219	0.292913	0.159542	0.152814	0.114279	0.280078	0.3145	0.159242	0.328918	-2.59063	1.65501e-06	8.06751e-05
MAP7D2	ENSG00000184368	0.283698	0.339	0.760525	0.492633	0.416088	0.246904	0.295445	0.272612	0.123998	0.0555525	0.0418006	0.0765604	0.16585	0.0549344	0.143805	0.114245	0.105568	-1.77966	1.65768e-06	8.06772e-05
SLC29A4	ENSG00000164638	0.952224	1.01263	3.23417	3.08377	0.974193	1.45647	1.08901	0.458325	0.529138	0.395814	0.267564	1.01615	0.552417	0.447533	0.574787	0.208289	0.143097	-1.86635	1.68938e-06	8.18312e-05
PROSER3	ENSG00000167595	2.93204	3.1731	3.98804	1.99111	2.44877	2.27691	3.51144	1.6794	1.68665	2.45016	2.5962	0.976305	0.957375	0.963685	1.04817	1.03137	1.63189	-0.955175	1.7136e-06	8.26249e-05
HAP1	ENSG00000173805	2.11466	0.178788	0.367019	0.303116	0.281952	0.617324	0.0984108	0.0579558	0.135637	0.177292	0.111698	0.0572019	0.143539	0.133448	0.0661193	0.0422824	0.0705235	-2.30327	1.79854e-06	8.6167e-05
MECOM	ENSG00000085276	4.6369	3.92472	4.35375	6.32751	5.74973	6.12582	7.21345	2.57834	2.36116	3.36075	4.32231	3.70112	3.12471	4.03084	2.73064	3.03504	3.07284	-0.765991	1.8161e-06	8.68732e-05
SLC25A10	ENSG00000183048	0.717256	1.01879	2.24906	0.693981	0.972576	0.70995	1.03847	0.740943	0.379548	0.313923	0.41874	0.319562	0.489904	0.316844	0.313972	0.53207	0.290822	-1.32141	1.90052e-06	9.03485e-05
MT-ND4L	ENSG00000212907	14707.8	5252.23	2217.24	76164.2	11923.9	4310.39	8077.61	2192.73	6628.31	1754.26	1447.47	1928.39	2801.35	1650.89	1790.17	4250.2	2669.84	-2.68222	1.90647e-06	9.04911e-05
CYSRT1	ENSG00000197191	1.53149	2.78316	8.36874	2.18153	1.35281	0.43966	0.734494	0.598924	0.30215	0.634381	0.90261	0.355176	0.279785	0.235894	0.653141	0.568038	0.302753	-1.95914	1.93686e-06	9.15094e-05
C2orf73	ENSG00000177994	0.169777	0.764672	4.24469	0.223236	0.0487562	0.0884023	0.300643	0.030644	0.0554958	0.0413103	0.0336745	0.0308384	0.0822206	0.0643708	0.115849	0.0096879	0.0340181	-3.31387	1.96366e-06	9.26331e-05
LKAAEAR1	ENSG00000171695	0.899018	1.73754	19.3463	6.13138	0.419539	0.20746	0.11759	0.31962	0	0.193892	0.0210737	0.144741	0.160794	0.0755319	0.223074	0.333451	0	-4.04896	2.05595e-06	9.68376e-05
ADGRF2	ENSG00000164393	0.0332795	0.0270635	0.149662	0	0.00517678	0.00938626	0.0532022	0	0	0	0	0	0	0	0	0	0	-5.62533	2.07938e-06	9.74457e-05
TAT	ENSG00000198650	0.118081	0.173761	0.37011	0.236727	0.0183681	0.0610576	0.13214	0.0205238	0.00557523	0.0276676	0.010149	0.0232357	0.0206502	0.0687102	0.040287	0.014599	0.00854385	-2.63575	2.0761e-06	9.74457e-05
CLCNKA	ENSG00000186510	0.642875	0.327193	1.02627	0.387616	0.161908	0.181319	0.127243	0.0478878	0.043362	0.102214	0.105247	0.108431	0.0803046	0.0628708	0.0765935	0.174104	0.0398705	-2.00364	2.08155e-06	9.74457e-05
GPR162	ENSG00000250510	2.88499	12.0358	43.24	7.25812	2.29076	8.11569	6.26763	3.66258	3.19293	3.31432	4.89081	3.04398	1.47406	1.74433	1.99064	1.14992	1.20574	-1.92487	2.13825e-06	9.9796e-05
PCSK4	ENSG00000115257	1.76791	4.5641	9.85495	3.00241	1.08256	2.91261	2.98776	0.877943	1.41505	1.22298	1.47609	0.585328	0.625707	1.04313	0.734021	0.298373	1.72384	-1.74593	2.21864e-06	0.000103078
CFAP58	ENSG00000120051	0.629829	1.04528	6.06948	1.02532	0.0653152	0.186098	0.383572	0.093832	0.11895	0.252985	0.237156	0.141641	0.149482	0.098552	0.0818609	0.066745	0.130205	-2.51154	2.23202e-06	0.000103386
FA2H	ENSG00000103089	0.854577	2.07356	2.64686	1.0478	1.3428	0.713931	0.290527	0.219981	0.193062	0.450529	0.64153	0.280978	0.28944	0.51319	0.383832	0.184564	0.324038	-1.72383	2.27055e-06	0.000104855
PRR22	ENSG00000212123	4.12446	2.71065	2.91472	1.15636	1.39314	1.97757	2.50555	2.21207	1.70256	1.74987	1.37747	0.776817	0.881003	0.84705	0.857711	0.641054	0.869703	-0.980801	2.39147e-06	0.000109779
DYX1C1	ENSG00000256061	0.41104	0.74999	2.21672	1.53839	0.361069	0.521691	0.579802	0.264759	0.29796	0.12747	0.324193	0.157009	0.199793	0.372425	0.164987	0.0269042	0.165325	-1.97666	2.58041e-06	0.000117748
KIF24	ENSG00000186638	0.364617	1.239	2.71464	0.562659	0.340307	0.245847	0.306019	0.209432	0.174306	0.135158	0.114582	0.161433	0.14347	0.105303	0.159387	0.198632	0.270828	-1.94712	2.75791e-06	0.000125104
MT-ND1	ENSG00000198888	62420.1	17524.5	9052.57	146362	49461.1	31496.7	39464.9	12500.7	26342.1	6926.42	5521.69	9418.64	14598.1	7579.42	12428.7	14200.2	9708.56	-2.09198	2.85237e-06	0.000129008
SAMD5	ENSG00000203727	2.35159	1.78782	1.95493	3.22981	4.9082	2.77806	2.96623	1.12377	0.930116	1.41136	1.37479	2.15025	0.8436	1.71166	1.58166	1.63619	0.79309	-1.08334	2.94787e-06	0.000133131
HOOK2	ENSG00000095066	7.88098	9.02545	12.3018	6.82734	11.662	20.3581	20.1335	7.0733	5.06644	5.98708	6.15163	5.56386	7.57194	6.58555	6.08139	3.94022	6.22684	-1.05345	3.05446e-06	0.00013754
SLIT1	ENSG00000187122	0.155862	0.562227	0.616502	0.155412	0.12365	0.102207	0.239202	0.0914303	0.112594	0.0862784	0.0442078	0.0575065	0.0735948	0.0744228	0.103695	0.0838249	0.040599	-1.66109	3.26558e-06	0.000145765
PON1	ENSG00000005421	0.864214	0.663508	0.38404	0.951519	0.619559	0.688848	0.624712	0.15674	0.298047	0.277328	0.20023	0.377084	0.108423	0.339538	0.470055	0.176531	0.350716	-1.3348	3.2836e-06	0.000146356
RAD54L	ENSG00000085999	1.61229	0.384876	0.460503	0.398501	1.33989	1.02783	0.487251	0.207295	0.300327	0.279449	0.102508	0.202091	0.425835	0.265349	0.384303	0.237565	0.316415	-1.6392	3.32281e-06	0.000147675
FFAR4	ENSG00000186188	0.611558	1.44327	2.87705	0.796464	6.2297	2.55772	6.42746	0.628659	0.512321	0.184235	0.423508	1.29452	1.05193	0.845089	1.35325	0.349967	0.119474	-2.13872	3.41195e-06	0.000150981
RNF183	ENSG00000165188	0.184843	0.257687	1.06195	0.683653	0.0181599	0.0411582	0.0839839	0.0228275	0.0165361	0.0307732	0.0501699	0.0402016	0.0306241	0.0599394	0.0199151	0.0360839	0.0443467	-2.82235	3.56779e-06	0.000156972
STAR	ENSG00000147465	0.367227	0.124705	0.0981641	0.429207	0.509721	0.446165	0.569004	0.169389	0.0240074	0.0893541	0.0485584	0.0889377	0.148202	0.12183	0.186329	0.132714	0.049054	-1.77712	3.60843e-06	0.000158534
ADGRF1	ENSG00000153292	0.194499	0.899178	2.28729	0.76054	0.224245	0.675228	0.488352	0.0738262	0.0291705	0.0648409	0.113578	0.334326	0.398416	0.0757776	0.316182	0.0636538	0.0838177	-2.57112	3.63126e-06	0.000158855
GPA33	ENSG00000143167	0.986519	1.35984	1.43427	0.821042	1.32422	0.225094	2.30717	0.2861	0.555804	0.146092	0.240082	0.569286	0.409985	0.457566	0.249599	0.370017	0.115491	-1.85559	3.65254e-06	0.000159558
C20orf96	ENSG00000196476	9.67746	17.8216	54.4178	16.3551	9.54892	17.1054	14.5138	7.66541	10.5596	7.63126	6.97844	5.6887	6.50248	8.19837	7.47092	6.23587	6.50224	-1.32544	3.69613e-06	0.000161004
CRISP2	ENSG00000124490	0.327131	0.618924	3.55369	1.59765	0.0436172	0.118627	0.291368	0	0	0	0	0	0	0	0.0637774	0.121335	0	-6.53415	3.7898e-06	0.000164385
CEP126	ENSG00000110318	2.20418	4.03873	11.998	4.73736	2.5786	2.44395	2.87435	1.40561	0.813345	1.3949	1.54759	1.8636	0.776995	1.83294	1.24992	1.94668	1.14208	-1.55232	3.83384e-06	0.000166061
LDHAL6A	ENSG00000166800	0.315475	0.353752	0.428984	0.989934	0.819316	1.46233	1.17093	0.311116	0.291428	0.224166	0.226351	0.493927	0.259062	0.515502	0.542848	0.335772	0.321554	-1.15406	3.86774e-06	0.000167193
RP5-966M1.6	ENSG00000243696	0.404413	0.790868	0.685456	0.394711	0.293572	0.418227	0.953608	0.21966	0.372341	0.305001	0.240417	0.099474	0.0839848	0.190335	0.249126	0.199999	0.0768114	-1.48123	3.9361e-06	0.000169689
MDH1B	ENSG00000138400	1.02647	2.31344	11.8132	1.16973	0.35128	0.27986	0.842365	0.0892058	0.116316	0.156333	0.147041	0.127925	0.161559	0.217836	0.28017	0.279199	0.891253	-2.99584	3.96785e-06	0.000170662
GSTA1	ENSG00000243955	5.4302	41.6603	367.522	32.7913	1.9168	1.35484	2.57091	1.33406	2.89915	1.74336	0.664183	3.37001	1.61621	3.02394	4.94047	1.13616	2.24409	-3.61613	4.35534e-06	0.000186382
ADGRE3	ENSG00000131355	0.462602	0.0871498	0.437034	0.949843	1.34196	0.0846319	0.803499	0.039116	0.0212515	0.184559	0.10961	0.1919	0.118071	0.115548	0.170628	0.0278241	0.0651344	-2.49161	4.50109e-06	0.00019133
IQCE	ENSG00000106012	3.88485	4.89672	8.6961	4.39639	3.05975	3.50796	2.97515	2.58815	2.79594	2.94057	4.06224	2.31374	1.75821	2.22087	2.0222	1.79118	2.06735	-0.775947	4.71878e-06	0.000199057
MAATS1	ENSG00000183833	1.67219	3.29148	12.177	2.78723	0.42861	1.14036	2.31255	0.269387	0.369074	0.436838	0.692448	1.01367	0.259262	0.384427	0.500692	0.148113	1.23845	-2.41023	5.00398e-06	0.00021002
PIP	ENSG00000159763	0.242532	1.85961	11.6383	4.60633	0.0565906	0.615643	0.581586	0.0948479	0	0	0	0.107381	0.811173	0	0.165494	0.449784	0.0789685	-4.67521	5.15977e-06	0.000215289
SRGAP3	ENSG00000196220	0.427354	0.998174	2.45176	1.22105	0.376119	0.445653	0.45486	0.178855	0.288327	0.261861	0.112126	0.130566	0.187332	0.319886	0.387533	0.143213	0.342984	-1.79988	5.16666e-06	0.000215289
LRGUK	ENSG00000155530	0.85155	1.25563	4.89404	2.21863	0.529851	0.711286	0.555004	0.307402	0.343298	0.138133	0.0675603	0.225569	0.498309	0.208517	0.0223486	0.429226	0.341249	-2.4241	5.23552e-06	0.000217274
RXFP2	ENSG00000133105	0.170993	0.126639	0.0196614	0	0.468803	0.0180853	0.266524	0.0167177	0.0181653	0.0112683	0.0165339	0.0252356	0.00841033	0.00658448	0.0291697	0.0237834	0.0139188	-3.15875	5.34421e-06	0.000221187
TGFBR3L	ENSG00000260001	1.09967	1.02747	2.53965	0.666566	0.174699	0.0593916	0.44885	0.201302	0.0994238	0.246699	0.32578	0.0966853	0.147303	0.0720775	0	0	0.106654	-2.30008	5.3778e-06	0.000222278
PLIN4	ENSG00000167676	3.48048	3.04587	3.7402	0.766718	0.697547	3.69272	4.07101	1.38246	0.802082	0.905943	0.939636	1.04664	0.871504	0.399971	0.714715	0.27923	1.03733	-1.70739	5.65267e-06	0.000232699
ALOX5	ENSG00000012779	18.8193	30.2393	26.6273	18.8738	64.0187	32.7	69.9337	10.0262	22.015	9.16442	8.62616	11.6092	14.0018	14.3662	19.8949	8.69789	3.65981	-1.5759	5.84269e-06	0.000240199
SMAGP	ENSG00000170545	5.32354	6.72659	3.85154	5.24475	7.15517	4.26823	5.42185	2.42498	1.37255	2.1601	3.12578	4.47858	2.61251	3.73445	3.04075	1.59738	2.64222	-1.0389	6.11868e-06	0.00024921
PRSS12	ENSG00000164099	3.32709	3.01443	12.8916	8.76661	1.71744	0.79684	1.97303	0.31014	0.910941	1.31307	1.71257	0.760763	0.336429	1.33605	0.997735	0.19763	0.673784	-2.14897	6.15363e-06	0.000249971
AC008914.1	ENSG00000279768	3.94115	1.71697	0.302111	8.42095	3.67839	2.08421	1.89016	0	0	0	0.254055	0.290823	0.387693	0.910579	0.33616	0.730898	0.32081	-3.48817	6.16537e-06	0.000250117
MT-ND4	ENSG00000198886	52339.7	21873.5	9183.98	192291	60022.1	27391.8	36031.7	16528.6	26266.2	7232	6289	8756.41	16021.5	7795.67	9095.61	18281	10822.3	-2.16536	6.23699e-06	0.000252356
CLEC19A	ENSG00000261210	0.624722	0.411267	3.23513	1.38427	0.809821	1.38023	0.0665808	0.0542916	0.206475	0.219567	0.411659	0.102443	0.27313	0.149684	0.0473651	0	0.158208	-2.71229	6.46178e-06	0.000260421
HGFAC	ENSG00000109758	1.66949	0.234478	0.565384	0.473253	0.302333	0.242462	0.0717024	0.136425	0.116473	0.295571	0.199175	0.0588388	0.0490233	0.0614089	0.0425071	0.0369685	0.137925	-1.92314	6.77755e-06	0.000271721
CCDC175	ENSG00000151838	0.120238	0.0380962	0.45582	0.49825	0.020404	0.120235	0.0419387	0.0256484	0.00928977	0.0518639	0.0112739	0.00645278	0.0172042	0.0336732	0.0149174	0	0.0213544	-3.04927	6.9699e-06	0.000279069
ARMC4	ENSG00000169126	0.542496	1.11889	5.209	0.903316	0.117912	0.138336	0.306512	0.0581249	0.0189474	0.0430962	0.00383238	0.0789664	0.0233932	0.0274719	0.101419	0.115768	0.542009	-3.57705	7.01659e-06	0.000280572
C4orf47	ENSG00000205129	3.40162	7.36664	35.5102	10.258	1.18753	2.04332	2.51559	0.58898	1.25789	0.698163	0.2946	0.919734	1.18522	0.527949	0.549275	2.17664	3.09443	-2.7058	7.11101e-06	0.000283609
GPR37L1	ENSG00000170075	0.333813	0.0975766	0.165088	0.0715806	0.276381	0.296117	0.165259	0.0336891	0.0411821	0.0908309	0.0166593	0.0222488	0.0466079	0.0364895	0.0330649	0.0119819	0.136739	-2.10865	7.23123e-06	0.000287657
SLC6A3	ENSG00000142319	2.26609	0.266033	0.809423	1.14771	0.61595	4.40669	0.106774	0.180351	0.222998	0.104796	0.135314	0.478773	0.244035	0.171461	0.309258	0.00589831	0.31067	-2.73734	7.37706e-06	0.000291945
KIF19	ENSG00000196169	1.32699	2.753	13.8534	2.56809	0.363925	0.835456	0.488625	0.260706	0.208451	0.0994671	0.0713516	0.0371264	0.123732	0.220864	0.347604	0.965719	0.00819089	-3.28535	7.40846e-06	0.000292059
SLC44A4	ENSG00000204385	9.94939	24.8051	97.0996	20.1963	4.03869	5.57669	5.07969	3.08805	4.20549	3.92424	5.75526	3.56135	3.38877	4.03476	3.89383	0.999697	3.39378	-2.07566	7.73814e-06	0.000302724
RAD9A	ENSG00000172613	6.55976	9.37025	17.1814	5.36484	3.61309	5.03929	6.20229	3.65337	3.99141	4.68729	5.03259	3.02361	2.14928	3.21335	3.35564	2.94744	3.27997	-0.960902	8.15055e-06	0.000317241
CCDC153	ENSG00000248712	1.51262	3.88858	16.3821	3.66357	1.77443	2.17227	1.91678	1.31334	1.67474	0.570652	0.436545	0.6308	1.27775	0.940504	0.785952	0.638249	1.31939	-1.94008	8.25195e-06	0.000320781
RIBC1	ENSG00000158423	1.38658	3.03995	14.5498	2.4084	0.619414	0.701931	0.659313	0.389311	0.352518	0.512324	0.611158	0.342808	0.251813	0.313972	0.501376	0.369234	0.879788	-2.23299	8.5474e-06	0.000331428
C14orf79	ENSG00000140104	2.15877	4.81712	13.505	2.86232	2.53439	2.62502	4.71436	1.44423	1.04427	2.31914	2.01649	1.68316	1.21272	1.79432	1.25534	1.51076	1.71082	-1.44621	8.81131e-06	0.000340371
STOML3	ENSG00000133115	0.675626	3.02748	6.9054	2.62749	0.135124	0.231389	0.570904	0.100655	0	0	0	0	0.0126594	0.00991106	0.175627	0.107397	0	-5.2774	9.03472e-06	0.00034769
EPPIN	ENSG00000101448	0.0398032	0.578673	0.934521	0.118795	0.00530707	0.019245	0.0763577	0	0	0.00299773	0	0	0.0134244	0	0	0.0210904	0	-5.74227	9.07742e-06	0.000348896
ZDHHC11	ENSG00000188818	5.16776	6.25844	23.9513	2.45132	1.48077	5.82295	7.58454	1.30476	0.563626	4.00461	0.455129	2.55078	0.694535	0.625475	0.581331	0.900667	1.96002	-2.28917	9.19525e-06	0.000352983
SPACA4	ENSG00000177202	2.11654	3.94268	3.58058	2.84164	1.80513	5.77402	3.6403	0.970434	1.08548	0.942686	1.41142	1.12021	1.78052	1.30404	1.29484	0.0812109	0.617856	-1.67762	9.49553e-06	0.000362246
RETN	ENSG00000104918	46.2479	10.2701	116.164	4.01614	109.503	8.31117	13.4783	5.22849	5.39137	1.25864	1.9699	2.21473	5.85118	1.17675	13.2189	17.2042	13.5036	-2.94143	9.62611e-06	0.000366317
VSTM2L	ENSG00000132821	9.65069	20.2566	59.4711	11.3827	1.50403	2.51254	2.9872	3.90866	3.27767	3.46505	2.71718	1.82778	2.39384	2.17535	1.18608	0.470103	1.33237	-1.94649	1.02689e-05	0.000383647
COG8	ENSG00000213380	1.5426	1.30757	2.27447	1.97129	2.42181	2.15124	2.36105	1.48956	1.10061	1.09689	1.30376	1.46153	0.794328	1.22616	1.2118	1.27147	1.10996	-0.734648	1.03445e-05	0.000386001
NME5	ENSG00000112981	1.46805	4.50662	18.7602	2.47841	0.802725	1.41782	1.47925	0.579912	0.453692	0.828671	0.657654	0.58651	0.700181	0.740036	0.728535	0.78101	1.17809	-2.14322	1.06991e-05	0.000397782
LRTOMT	ENSG00000184154	1.08536	2.24145	8.82968	2.44514	1.12615	1.16748	1.77202	0.894062	0.657466	0.879598	1.02416	0.722514	0.599712	0.892794	0.646058	0.80513	0.815809	-1.52979	1.0758e-05	0.000399491
PLIN5	ENSG00000214456	3.13082	7.94365	6.13484	4.19736	4.19405	15.5081	20.1522	2.48333	1.17075	2.14378	3.46085	2.69188	3.64069	2.3919	4.17216	0.56286	2.62884	-1.75379	1.08722e-05	0.00040316
AWAT2	ENSG00000147160	0.31812	0.151189	0.283761	0.16478	0.431869	0.0734103	0.0970891	0.0113098	0	0.0762324	0	0.0170724	0.0113795	0.0178181	0	0.0858128	0	-3.26704	1.09556e-05	0.000403897
FAM84A	ENSG00000162981	1.48498	1.10587	3.16266	0.79549	1.06614	0.819761	0.864367	0.440103	0.553718	0.733807	0.503989	0.277226	0.496084	0.722034	0.158778	0.345224	0.542744	-1.34489	1.11027e-05	0.00040834
SPATA18	ENSG00000163071	2.59154	4.39845	22.6501	6.04004	0.783918	1.47603	1.59062	0.539026	1.24461	0.666094	0.514589	0.67382	0.564944	0.265378	0.974804	1.04376	1.74371	-2.31515	1.13451e-05	0.00041576
CCDC74A	ENSG00000163040	2.2594	7.56919	29.613	10.0712	1.3126	1.82397	1.99028	1.45162	1.6165	0.632038	0.457745	0.741755	1.03418	0.816769	1.17989	2.47988	1.20108	-2.32015	1.18976e-05	0.000432396
ST6GALNAC1	ENSG00000070526	1.89285	3.13357	14.4845	3.24333	0.835318	1.70605	0.601911	0.482767	0.332228	1.46974	0.753323	1.05061	0.420975	0.595785	0.203568	0.144993	0.308156	-2.1843	1.18862e-05	0.000432396
TTLL7	ENSG00000137941	1.83357	3.48717	3.09476	1.89138	2.59682	2.0126	2.96243	0.928889	0.591869	1.73642	1.58404	1.43594	0.315067	1.17322	0.583107	0.741228	1.03847	-1.31732	1.2029e-05	0.00043614
NPM2	ENSG00000158806	1.10039	1.28236	2.91011	0.751069	1.29983	0.523729	0.577217	0.51102	0.511433	0.29006	0.549734	0.263898	0.230022	0.572036	0.504485	0.408141	0.369483	-1.38914	1.22523e-05	0.000443191
PLPPR3	ENSG00000129951	1.55288	3.03079	12.8957	1.7696	0.45896	0.372283	0.446852	0.131579	0.31894	0.866427	0.146816	0.626421	0.112022	0.167432	0.167774	0.0767963	0.176966	-2.51834	1.23618e-05	0.000446099
RASSF10	ENSG00000189431	0.771095	0.830662	4.49656	1.22487	0.889791	0.688035	0.524462	0.0986905	0.0476605	0.0369562	0.571172	0.165528	0.0441326	0.181396	0.573997	0.0416005	0.0821679	-2.66395	1.26093e-05	0.000451874
RP11-192H23.4	ENSG00000258472	2.51313	3.42669	4.79247	3.41234	3.00398	5.53992	7.39028	2.40531	3.41921	1.9002	2.06339	1.94557	1.87365	2.2207	1.88032	1.5045	1.55041	-1.05297	1.29358e-05	0.000458728
RAB36	ENSG00000100228	3.5669	9.36722	34.2725	6.46283	1.50736	1.81961	2.19529	1.08081	0.814738	1.28854	1.22926	0.861635	0.822396	0.675784	1.17275	1.17243	3.14951	-2.23763	1.29697e-05	0.000459218
TJP3	ENSG00000105289	5.77855	10.5945	23.8875	7.12496	4.36487	7.91415	8.05187	2.86838	1.90151	2.78036	3.97331	2.26921	2.5286	3.55508	2.86976	0.162229	2.547	-1.80967	1.31431e-05	0.000463937
FBXL18	ENSG00000155034	1.31062	1.15653	1.45783	1.52266	0.923934	1.74601	0.949536	1.0251	0.6932	0.984975	0.873614	0.786046	0.60897	0.622802	0.746847	0.755032	0.603788	-0.729726	1.33813e-05	0.000471262
SORCS2	ENSG00000184985	1.75751	2.39142	1.2534	1.2904	1.66654	0.612889	1.69118	0.667554	0.491525	0.686775	0.680483	0.792225	0.587707	0.584662	0.988525	0.495673	1.06405	-1.10852	1.3409e-05	0.000471696
TRAPPC5	ENSG00000181029	0.0750828	0.239873	0.33382	0.190136	0.548935	0.455297	0.708183	0.122345	0.154209	0.0890625	0.141973	0.0960347	0.16249	0.154199	0.0725807	0.167092	0.0733409	-1.51927	1.35264e-05	0.000474738
PZP	ENSG00000126838	0.951268	1.30233	7.70246	3.20231	0.31367	0.428958	0.803172	0.213853	0.251735	0.432435	0.179189	0.514487	0.268963	0.515902	0.614126	0.363395	0.337553	-2.2613	1.37439e-05	0.000481271
KIF3A	ENSG00000131437	1.92347	2.79321	6.1673	3.02467	5.15403	4.78189	3.75441	2.03017	1.23921	1.98992	1.47189	2.64335	2.60421	2.47847	2.28275	2.67343	2.20208	-0.932756	1.50827e-05	0.000522198
CCDC146	ENSG00000135205	2.59442	7.17268	25.0365	8.14699	1.87922	3.36017	3.72518	1.68686	1.79235	2.16074	1.39129	1.67721	1.82878	2.13783	1.72145	1.71204	2.67416	-1.73056	1.52153e-05	0.000526195
CHD5	ENSG00000116254	0.100422	0.319992	0.0967734	0.0681169	0.174063	0.0697967	0.175446	0.0336619	0.0335286	0.126682	0.0517872	0.0444615	0.0254019	0.0176776	0.0440509	0.031926	0.0233552	-1.72982	1.52335e-05	0.000526233
EFHC2	ENSG00000183690	0.534353	1.7357	6.02948	1.35994	0.0698217	0.189896	0.379284	0.208971	0.0726611	0.0563417	0.077158	0.23343	0.201848	0.0921827	0.204188	0.158556	0.299255	-2.70837	1.5404e-05	0.000529716
WDR78	ENSG00000152763	0.740729	1.82925	8.92598	1.57767	0.24197	0.438728	0.776475	0.235882	0.301273	0.348669	0.354707	0.309217	0.241498	0.309684	0.263553	0.361088	0.506481	-2.14027	1.54206e-05	0.000529716
MACC1	ENSG00000183742	1.33309	0.669442	1.70315	1.01412	2.64897	1.32507	1.34056	0.389602	0.563435	0.559219	0.992401	0.896974	0.561211	0.494572	0.398583	0.196718	0.480728	-1.37225	1.55362e-05	0.000533092
CTC-479C5.12	ENSG00000261884	1.12307	0.904604	0.86855	0.924305	0.803616	1.41484	2.05872	0.790566	0.63101	0.559185	0.620994	0.489872	0.324066	0.711165	0.53218	0.620203	0.463185	-1.01017	1.56172e-05	0.000534675
ZNF20	ENSG00000132010	0.171024	0.274186	0.288419	0.795808	0.909842	0.600541	0.803817	0.267531	0.203488	0.0991794	0.0970162	0.201922	0.269179	0.126445	0.122535	0.355229	0.100234	-1.52514	1.63117e-05	0.000554744
RECQL4	ENSG00000160957	1.92592	1.99033	1.79213	0.906504	1.83659	1.77837	1.14855	1.64388	1.14575	1.00651	0.91978	0.667328	0.678737	0.840931	0.765646	0.596314	0.479851	-0.893515	1.73926e-05	0.000584385
SUSD4	ENSG00000143502	1.25012	1.04462	4.44277	1.25867	1.01214	0.994047	0.657341	0.288622	0.576025	0.369232	0.225251	0.368993	0.657843	0.570707	0.575541	0.474851	0.750327	-1.59209	1.75392e-05	0.000587381
CYP2J2	ENSG00000134716	1.06767	2.2161	6.22006	2.50094	0.276802	0.361355	0.864794	0.259801	0.221805	0.237657	0.42824	0.182081	0.317415	0.431231	0.364267	0.0704009	0.695266	-2.2178	1.7583e-05	0.000588207
TTC6	ENSG00000139865	0.517568	0.57368	1.23316	0.781564	0.217773	0.506132	0.618522	0.106181	0.162246	0.161032	0.203463	0.160281	0.237039	0.250924	0.208427	0.00629407	0.229298	-1.83602	1.78497e-05	0.000596481
TPPP3	ENSG00000159713	32.2322	73.1721	418.149	110.701	44.5495	28.4306	17.4533	16.0227	14.2666	19.8998	5.62453	41.5506	9.1056	13.2726	16.9	7.59822	20.8838	-2.30839	1.80372e-05	0.000599484
C1orf228	ENSG00000198520	2.06145	6.513	22.0543	4.27697	2.66642	3.88666	4.85733	3.58398	1.9424	0.649709	1.03997	1.03175	1.80744	1.07682	2.57631	0.922511	0.503406	-1.92471	1.81319e-05	0.000601979
MT-CYB	ENSG00000198727	40180.3	20334.7	7311.12	125346	35168.4	15165.3	20987.3	13094.2	21542.8	4804.72	4380.32	6457.64	8805.33	5826.14	6815.87	13430.6	6046.51	-2.04227	1.84351e-05	0.000610437
AHRR	ENSG00000063438	0.831553	0.135247	6.18168	1.78114	0.0732994	0.668423	0.465277	0.0758795	0.184531	0.750136	0.192973	0.0954512	0.0654402	0.0882353	0.0914174	0.123371	0.216603	-2.54656	1.85082e-05	0.000611825
C20orf195	ENSG00000125531	1.20355	0.968515	3.83436	0.148673	0.0913255	0.140749	0.140784	0.145412	0.149687	0.134123	0.0908291	0.0924216	0.0385019	0.108516	0.120183	0.0653272	0.0637194	-2.18382	1.90857e-05	0.000629563
CYP2W1	ENSG00000073067	0.166287	0.659793	0.470653	0	0.023877	0.0324694	0.0122693	0.0100047	0	0.0337177	0.0461752	0	0.0100663	0.0157619	0	0	0.00832971	-3.19215	1.92101e-05	0.000632307
KLK13	ENSG00000167759	2.96912	0.110872	5.35401	1.20839	0.23093	0.149539	0.0169521	0.0967619	0.0751004	0.0093173	0.0364563	0.0521656	0.0834496	0.0217777	0.0482382	0.0524411	0.333757	-3.44086	1.94956e-05	0.000637144
LMOD2	ENSG00000170807	0.233785	0	0.0318594	0.22201	0.16971	0.142865	0.06229	0.0101586	0	0	0.0133958	0.00766725	0.0102211	0.0240065	0.0531751	0.0192694	0.00845782	-3.29063	1.94324e-05	0.000637144
LRRC73	ENSG00000204052	0.802724	1.1657	7.38399	1.39754	0.187301	0.254704	0.3529	0.222363	0.0852766	0.167514	0.189733	0.276426	0.0789643	0.133947	0.102702	0.0992451	0.457392	-2.52311	1.93856e-05	0.000637144
TTC23L	ENSG00000205838	0.157131	0.293995	0.867241	0.282727	0.0771869	0.111961	0.190382	0.0194052	0.0632566	0.0566793	0.0639728	0.0341746	0.0976238	0.045858	0.0959338	0.110427	0.0538547	-1.97895	1.9871e-05	0.000647126
FUT6	ENSG00000156413	0.212055	0.619673	0.675218	0	0.197917	0.0759113	0.297279	0.0318958	0.0623839	0.0472978	0.0378541	0.052962	0.0513477	0.0804006	0.0667837	0	0.031867	-2.49968	2.00905e-05	0.000651509
CA14	ENSG00000118298	0.694045	0.541834	0.374546	0.509695	0.742779	1.09621	1.12729	0.108569	0.11797	0.375655	0.238612	0.409717	0.291301	0.370598	0.606194	0.109835	0.289256	-1.37027	2.04292e-05	0.0006604
TOX3	ENSG00000103460	0.366619	0.28995	1.01172	0.923944	0.315854	0.548829	0.365182	0.0992594	0.0119838	0.0966399	0.290868	0.108213	0.105419	0.11294	0.341573	0.0418403	0.0918239	-2.04237	2.07415e-05	0.000665593
SCX	ENSG00000260428	19.2442	9.67692	13.1296	4.38328	5.73298	7.81108	11.4772	6.10957	8.60001	5.95249	5.84098	3.94052	2.51476	2.7126	3.39189	0.974531	3.19076	-1.22606	2.18956e-05	0.000696079
SLC22A4	ENSG00000197208	0.778553	3.46767	13.069	2.08017	0.702013	0.513608	1.20244	0.48509	0.347658	0.166963	0.156516	0.397285	0.623078	0.162603	0.216103	0.57754	1.10851	-2.51984	2.20419e-05	0.000700007
DIO1	ENSG00000211452	0.295327	0.45505	1.80155	1.41702	0.26113	0.341949	0.387639	0.218832	0.19815	0.122917	0.152299	0.238572	0.232412	0.229839	0.265157	0.103773	0.161951	-1.77786	2.2188e-05	0.000703919
ZNF474	ENSG00000164185	0.375109	1.65248	5.94408	1.39637	0.014004	0.342783	0.273449	0.129092	0.267788	0.126564	0.0386886	0.150578	0.0708474	0.0462223	0.0307152	0.211478	0.175875	-2.79041	2.2651e-05	0.000717867
MME	ENSG00000196549	5.13251	2.9916	1.86769	13.1864	5.69194	1.22609	4.51987	0.559474	1.04349	2.64363	2.2304	1.29945	2.30391	1.00864	0.933421	0.607208	0.607471	-1.90047	2.27572e-05	0.000719747
S100P	ENSG00000163993	1.30243	3.67003	12.7113	0.0526309	0.594864	0.633078	1.11637	0.216742	0.117755	0.219138	0.328684	0.261741	0.872309	0.187807	0.132363	0.0616696	0.252638	-2.85088	2.32686e-05	0.000729161
ANKDD1B	ENSG00000189045	0.798541	1.07563	2.81909	0.450893	0.634513	0.438273	0.662446	0.160364	0.366843	0.324274	0.367286	0.267554	0.186829	0.372321	0.309263	0.216134	0.491902	-1.50263	2.33149e-05	0.000729869
CDC25B	ENSG00000101224	41.0121	31.0058	26.1438	29.0614	19.653	39.655	27.9974	19.7944	17.6302	22.1416	24.1858	22.8953	15.4646	17.5784	15.4512	13.2477	13.6427	-0.732085	2.33959e-05	0.000730172
SLC23A1	ENSG00000170482	0.553705	2.12276	6.56703	0.462718	0.289402	0.290475	0.605463	0.138585	0.272936	0.437866	0.359786	0.248421	0.183013	0.18422	0.204026	0.271092	0.137018	-2.01936	2.40877e-05	0.000746685
ADAMTSL4	ENSG00000143382	6.22055	11.013	6.81103	1.46633	15.6932	8.24506	15.324	3.73961	2.90111	4.43365	4.64693	2.84529	1.76198	1.49158	1.77237	1.77543	4.66491	-1.64376	2.48038e-05	0.000766322
CCDC57	ENSG00000176155	4.64946	6.5376	10.7277	3.67351	2.96953	3.82269	5.58493	3.01219	3.89552	3.64433	3.68584	2.09443	2.5016	2.61958	2.34089	1.74892	2.88985	-0.842103	2.50784e-05	0.000773251
SMIM22	ENSG00000267795	1.52994	3.25543	11.4315	5.16153	4.75351	7.37539	2.3171	2.23582	0.667234	0.583706	0.602119	1.67562	3.58033	0.8558	1.49727	0.253865	1.17982	-2.02311	2.51889e-05	0.00077588
ZNF440	ENSG00000171295	3.201	5.85122	13.9643	4.28712	2.00889	2.65243	3.87501	1.78709	2.2514	2.16181	1.8272	2.10468	1.90667	1.69336	1.61934	1.65808	2.32169	-1.22285	2.67521e-05	0.000820004
MSMB	ENSG00000263639	0.648848	28.0411	480.799	2.32774	0	0.549011	1.38304	0.451106	0	0	0	0.0425595	0	0	0	0.213921	0	-7.41158	2.68174e-05	0.000820282
MT-ND2	ENSG00000198763	23428.9	12113.9	5206.27	84291.8	53517.8	28358	28148.2	8422.35	16221.3	3770.01	2545.43	8253.27	14192.9	7891.88	9924.17	14526.2	8842.7	-1.82958	2.73174e-05	0.000833087
LRRC18	ENSG00000165383	1.13088	2.45577	10.8293	3.96523	0.629227	1.26969	1.12644	0.272157	0.20331	0.722311	0.504683	0.231089	0.154031	0.978133	0.385832	0	0.014162	-2.77552	2.84598e-05	0.000862785
FABP12	ENSG00000197416	1.04154	0.0806669	0.0354845	4.28603	0.162017	0.14688	1.16554	0.0452578	0	0.0610108	0.0596801	0.0683174	0	0.106952	0.31587	0	0.113042	-3.8317	2.85448e-05	0.000864507
LRRC8E	ENSG00000171017	0.049162	0.0456907	0.0653214	0.311239	0.0841211	0.124792	0.0471556	0.00640864	0.00696357	0.038877	0.0211272	0.0290219	0.0322406	0.00504825	0.011182	0.0182345	0.03735	-2.26349	2.86766e-05	0.000866788
SVIL	ENSG00000197321	5.72908	9.04181	3.80885	5.94559	6.82299	4.69956	6.94699	3.9924	2.9851	4.69895	3.18273	4.3303	3.70799	2.94259	2.538	3.1828	3.76332	-0.791496	2.90156e-05	0.000876174
NPHP1	ENSG00000144061	0.805116	1.73825	4.98542	1.78112	0.686707	0.737366	0.963155	0.245284	0.407473	0.586605	0.618907	0.532249	0.275271	0.364139	0.337446	0.648693	0.789383	-1.59658	2.94883e-05	0.000887829
CAPN13	ENSG00000162949	2.11141	1.94804	4.32861	1.89475	1.48595	1.00601	1.35016	0.379456	0.778168	1.18878	1.61037	0.923732	0.462453	0.724113	0.498898	0.197685	0.605157	-1.32325	3.02329e-05	0.000905807
MUC5B	ENSG00000117983	0.0381443	1.99412	12.9298	0.81864	0.0106803	0.00806876	0.137203	0.0283427	0.00162089	0.0140766	0.0127861	0	0.117071	0.0035252	0.048152	0.10328	0.00620989	-5.17932	3.03059e-05	0.000906225
TM7SF2	ENSG00000149809	5.18317	8.96695	13.1929	11.6233	8.48036	12.0473	10.9716	4.33077	2.92784	3.15505	6.67163	5.16109	5.31576	5.34164	5.07791	1.21988	4.95448	-1.19891	3.02903e-05	0.000906225
BEST2	ENSG00000039987	0.455779	0.112129	0.156194	0.305522	0.112604	0.510418	0.295739	0.0629093	0.113928	0.035336	0.0207392	0.0791356	0.0316484	0.165184	0.128061	0.0198884	0.0349181	-2.0573	3.06154e-05	0.00091459
FBXO27	ENSG00000161243	0.90147	1.152	1.4358	2.06882	1.02834	0.953453	1.03281	0.744253	0.542679	0.732679	0.884574	0.347386	0.502509	0.709692	0.640757	0.640858	0.701184	-0.886342	3.18419e-05	0.000946625
IQCH	ENSG00000103599	0.174657	0.340882	1.22409	0.407542	0.121095	0.181562	0.196249	0.109286	0.110267	0.149956	0.131245	0.138456	0.070688	0.095311	0.112369	0.107352	0.0552435	-1.5465	3.21034e-05	0.000952555
KLHDC9	ENSG00000162755	1.03111	4.22615	9.33313	4.07339	1.19334	1.25634	2.8682	0.596797	0.771159	0.978479	1.8292	1.09566	0.535557	1.07999	0.84431	0.367149	1.1952	-1.6914	3.36212e-05	0.000992795
CFAP61	ENSG00000089101	0.41177	0.830675	4.59282	0.625648	0.0587778	0.0655833	0.190513	0.0492569	0.1688	0.0153235	0.0124911	0.0343173	0.209678	0.038801	0.072723	0.071872	0.0252371	-2.93949	3.4114e-05	0.00100445
SPPL2B	ENSG00000005206	8.34772	14.8104	20.4676	6.89738	5.60889	7.86304	10.3166	6.57972	7.90204	8.59457	7.76062	4.20254	3.56264	4.77537	4.70832	3.12943	4.99869	-0.835539	3.49426e-05	0.0010259
CD101	ENSG00000134256	1.34357	1.85368	2.415	1.02072	3.80523	0.791868	2.79968	0.789965	0.944994	0.908612	0.458733	0.421192	0.488566	0.65653	1.25191	0.144347	0.591336	-1.59402	3.55709e-05	0.00104136
DEGS2	ENSG00000168350	0.683039	2.41929	9.15669	1.35761	0.600435	0.336012	0.3352	0.279542	0.222748	0.360095	0.208887	0.140658	0.60003	0.308284	0.319751	0.0648087	0.289634	-2.28732	3.58532e-05	0.00104762
COL2A1	ENSG00000139219	0.139816	0.0112452	0.00989328	0.0306402	0.0702663	0.0455012	0.0103162	0.00420604	0.00914048	0	0.00277319	0.0126982	0	0.00662641	0.00733885	0	0	-3.40083	3.61678e-05	0.00105581
TP53AIP1	ENSG00000120471	0.494217	0.688982	0.915542	0	0.0288292	0.0435596	0.118512	0.064425	0.0175009	0.0162843	0.0106194	0.0243126	0.0405136	0.0317183	0.0140514	0.0152757	0.0469341	-2.74125	3.68631e-05	0.00107509
SLC34A3	ENSG00000198569	0.415849	0.515315	1.02951	0.234017	0.0287499	0.273671	0.221599	0.0240929	0.0392687	0.259832	0.150911	0.00909217	0.036362	0.0948932	0.0525479	0.0342757	0.0401186	-2.14359	3.77721e-05	0.00109847
PRSS50	ENSG00000206549	0.683275	0.835566	1.16148	0.68301	0.156633	1.10557	1.27629	0.271898	0.152815	0.442375	0.37709	0.127376	0.29244	0.317579	0.22085	0.0266769	0.28102	-1.7369	3.88353e-05	0.00112513
CFAP44	ENSG00000206530	1.63934	2.85063	8.21246	2.38224	1.28229	2.03868	2.7056	0.422077	0.728842	1.56242	1.61108	0.914371	0.530272	0.999241	0.682715	1.18146	1.35627	-1.46812	3.92279e-05	0.00113436
GPT2	ENSG00000166123	0.669884	0.67317	1.26322	0.646746	0.765896	0.831321	0.551518	0.528314	0.379544	0.5886	0.331063	0.309772	0.461278	0.433363	0.46472	0.327144	0.487122	-0.822371	4.14686e-05	0.0011913
TIGD4	ENSG00000169989	0.186535	0.300053	1.23191	0.490541	0.0803531	0.12141	0.123869	0.0112229	0.0365841	0.105905	0.133194	0.0508235	0	0.0442029	0.0881197	0.0638649	0.0186879	-2.3213	4.21039e-05	0.00120617
AKR1C2	ENSG00000151632	1.4658	2.99511	39.9831	2.42214	3.67948	3.13424	2.05061	1.54795	1.10633	0.703022	0.398423	2.08674	0.812056	1.06286	0.523574	1.10698	2.3915	-2.41755	4.45693e-05	0.00127087
SVOPL	ENSG00000157703	0.0562843	0.164777	0.189838	0.288627	0.0525317	0.0380991	0.0269937	0.017609	0.0239172	0.0267055	0.00290256	0.0232585	0.035435	0.0381455	0.0384061	0.00835047	0.0256566	-2.18734	4.5124e-05	0.00128549
CYP2A13	ENSG00000197838	0.020397	0.554486	1.58856	0.154957	0	0.0172585	0.0195646	0	0	0	0	0	0.0481551	0	0	0	0	-5.16948	4.63384e-05	0.00131399
ERICH2	ENSG00000204334	3.77721	8.14548	18.4946	11.5455	5.28806	9.88767	6.90646	2.12342	0.953013	1.30681	4.56538	4.73834	1.48626	2.21812	3.38286	0.218905	3.68958	-1.87996	4.71038e-05	0.00133323
B4GALNT3	ENSG00000139044	3.49291	4.2238	8.24982	2.23605	3.1038	3.91386	3.60726	2.00752	1.54591	1.8238	1.31787	2.8031	0.843081	1.54012	0.83001	0.194538	0.70127	-1.53926	4.78491e-05	0.00134812
MKRN2OS	ENSG00000225526	0.252113	0.878669	1.04657	0.994491	0.452508	1.05019	1.39514	0.37921	0.362601	0.184033	0.290031	0.332006	0.289975	0.454045	0.41023	0.0431586	0.189434	-1.56874	4.90993e-05	0.00137954
RAB3IP	ENSG00000127328	3.69272	2.66809	2.92683	3.10878	3.27327	3.11263	2.27952	0.796303	0.772037	1.75848	1.90287	1.66525	0.832193	1.75531	1.07661	0.319203	1.76735	-1.24077	5.15172e-05	0.00143566
C12orf74	ENSG00000214215	0.0449181	0.208733	0.725373	0.426557	0.0279489	0.0886822	0.0143617	0.0117109	0.0127249	0	0.00772139	0	0	0	0.0613007	0.0333208	0	-3.86153	5.20238e-05	0.00144584
GPR160	ENSG00000173890	2.41879	1.9744	3.82539	9.44476	2.58428	2.25532	1.93086	0.952149	1.09545	0.981552	1.75616	1.36683	1.07698	1.75008	2.36715	1.38703	1.07771	-1.35836	5.24423e-05	0.00145484
CES4A	ENSG00000172824	1.77352	4.63155	12.3545	1.59882	1.10606	1.36232	3.1279	0.652025	0.757105	1.5339	1.4583	0.699584	0.72679	0.981915	0.663645	0.642652	1.63923	-1.64305	5.37713e-05	0.00148633
GPLD1	ENSG00000112293	0.216327	0.482525	0.340497	0.493034	0.491299	0.543021	0.608662	0.315838	0.245134	0.22049	0.256586	0.323518	0.19294	0.302107	0.226339	0.224663	0.230091	-0.837643	5.39612e-05	0.00149024
BCL2L14	ENSG00000121380	0.346932	0.275683	0.374448	0.250388	0.148949	0.317034	0.392673	0.0488433	0.0825575	0.153637	0.103769	0.114691	0.174735	0.153901	0.231998	0.0463245	0.0542214	-1.39507	5.40333e-05	0.00149089
PIH1D3	ENSG00000080572	0.257165	1.10114	7.73881	0.593086	0	0.155425	0.22905	0.0143672	0	0	0.00947279	0	0	0	0.0752052	0.0817577	0	-5.76416	5.47312e-05	0.00150599
GHRL	ENSG00000157017	1.95912	0.694775	0.716636	1.76252	0.417026	0.494393	0.67584	0.322593	0.584211	0.507359	0.381083	0.375365	0.135242	0.370584	0.375249	0.267713	0.268585	-1.28649	5.53381e-05	0.00151871
PLA2G6	ENSG00000184381	7.3481	10.0866	12.3148	5.99111	4.63908	9.85024	10.6932	4.05184	5.21008	5.28233	6.94542	3.72123	3.2094	5.42952	2.66819	1.95065	4.65862	-0.993987	5.54425e-05	0.00152021
SPATA21	ENSG00000187144	0.283385	0.0932789	0.0772375	0.47842	0.124899	0.193157	0.158562	0.0307845	0.0602103	0.0497998	0.0324757	0.0882925	0.00619483	0.0436496	0.0913138	0	0.0102522	-2.25215	5.58311e-05	0.00152542
IRX5	ENSG00000176842	3.30392	12.1232	13.0589	8.61926	8.85528	7.43721	6.54147	1.13117	0.784096	2.41882	7.14319	2.36257	1.70721	3.27232	2.33103	0.20347	0.901199	-1.92236	5.59136e-05	0.00152632
SCGB3A2	ENSG00000164265	444.782	60.3045	718.403	699.244	166.266	236.499	172.773	52.4407	12.5068	8.55843	87.1889	113.598	194.904	53.9334	100.304	3.08405	29.1146	-2.55942	5.64178e-05	0.00153871
BTG4	ENSG00000137707	0.0393896	0.439301	1.11115	0.0748113	0	0.0333288	0.188911	0	0	0.010383	0.0203131	0.0116265	0	0.0121343	0	0.0584394	0	-4.02862	5.83505e-05	0.00158159
UBE3D	ENSG00000118420	0.848759	0.935769	1.93911	1.85435	1.10283	1.73673	1.79852	0.963239	0.584613	0.394819	0.523527	0.661516	0.969172	0.943334	0.904699	1.12755	0.491299	-1.00042	6.0356e-05	0.00162876
CHRNB1	ENSG00000170175	1.67151	1.57633	1.27125	3.20576	1.4683	2.54438	1.62687	1.1856	1.01668	1.06696	0.976078	0.885167	0.670604	1.33274	1.23003	0.881333	0.512228	-0.961776	6.1922e-05	0.00166517
PROM2	ENSG00000155066	1.0004	1.48844	2.46473	0.800011	0.808117	1.22763	0.808063	0.297426	0.437537	0.792653	0.690889	0.652733	0.722824	0.609155	0.487025	0.329827	0.365733	-1.11429	6.20032e-05	0.00166589
NXF2	ENSG00000269405	0.0454166	0.0527623	0.0185677	0.0575054	0.183684	0.358665	0.435631	0	0	0	0	0.223424	0.0238275	0.0279819	0.0413206	0.0112302	0.0197169	-2.92894	6.23727e-05	0.00166998
TONSL	ENSG00000160949	1.20712	1.33862	1.50499	1.17474	1.09405	1.38857	0.995182	1.11191	1.10644	1.18863	0.784566	0.456418	0.592743	0.651529	0.721579	0.762248	0.584685	-0.63538	6.25236e-05	0.00167256
PTPRT	ENSG00000196090	0.320639	0.460371	3.11583	1.20755	0.0281357	0.0695648	0.155091	0.0471565	0.00931632	0.03323	0.0381583	0.0339739	0.0776404	0.0236386	0.0317902	0.0304941	0.496124	-3.23131	6.26661e-05	0.00167491
RP11-723O4.6	ENSG00000187695	0.32166	0.417849	1.78428	0.138845	0.204692	0.136083	0.126218	0.0343071	0.0372778	0.146454	0.211119	0.0776807	0.0575307	0.0990902	0.0299302	0.0650759	0.0190423	-2.0686	6.64319e-05	0.00175419
ARMC2	ENSG00000118690	1.13505	2.83894	7.15513	2.78981	0.65432	0.797981	1.51301	0.404722	0.531976	1.09999	0.770414	0.739033	0.61739	0.647904	0.62075	0.835804	0.76632	-1.52097	6.70115e-05	0.00176494
ANKRD65	ENSG00000235098	4.03804	11.5861	19.3415	10.0898	6.17284	9.27393	7.37332	4.6798	3.54583	3.79796	5.58998	3.92017	4.51859	5.10806	5.10801	1.37334	2.43738	-1.21597	6.87001e-05	0.00179562
PNPO	ENSG00000108439	0.867852	2.2296	1.82471	3.83814	3.36725	2.00364	3.59136	0.950302	0.958833	1.51638	1.45134	1.64674	1.44399	1.12287	1.06594	0.965675	1.3402	-1.01366	6.87024e-05	0.00179562
CNGA3	ENSG00000144191	0.0405098	0.225897	1.03344	0.0769388	0.0226853	0.0411319	0.0388566	0	0.0344282	0	0.0125345	0.0143485	0.0127519	0.00998351	0.0386991	0.0180304	0.00527599	-3.11542	6.96998e-05	0.00181705
DYDC1	ENSG00000170788	0.057349	0.53966	1.89913	0.0544605	0	0.0242624	0.137521	0.0224277	0	0	0	0	0	0	0.058699	0	0	-4.6413	7.25677e-05	0.00187905
KLHL32	ENSG00000186231	0.421447	0.617511	2.51066	0.522736	0.0802752	0.181939	0.230999	0.0807265	0.0438583	0.0408095	0.102016	0.0253871	0.0744551	0.052992	0.105641	0.121226	0.341658	-2.37661	7.28936e-05	0.0018859
SYT17	ENSG00000103528	1.84457	3.42757	2.21329	2.70793	3.10501	4.07308	4.68953	1.27711	1.47567	2.05901	1.53363	1.77781	1.36274	2.16857	1.45452	0.534066	1.86306	-1.0208	7.36262e-05	0.00190005
CLEC18A	ENSG00000157322	0.231077	0.120803	0.255073	0.142635	0.404383	0.69899	0.637235	0.0994049	0.0736449	0.0670026	0.0566038	0.33421	0.245497	0.24203	0.366601	0.407113	0.297193	-1.01296	7.38048e-05	0.00190306
C9orf9	ENSG00000165698	2.8899	8.57428	27.4847	6.63414	2.1226	2.15818	3.41072	2.09326	1.6872	1.88787	1.89853	1.67633	1.59197	1.69536	1.64615	2.80553	2.11918	-1.62018	7.45257e-05	0.00191843
PCSK9	ENSG00000169174	1.26756	3.59375	3.34949	3.17835	4.06757	8.15238	3.02592	0.618244	0.574945	2.40646	1.68928	1.35363	1.30575	1.43031	1.47233	0.184889	1.11758	-1.63106	7.58878e-05	0.00194859
MUC13	ENSG00000173702	0.871806	0.374505	1.09413	0.0192534	0.0189228	0.0514648	0.0972358	0.0237865	0.0086154	0.0374103	0.0209111	0.0598436	0.0159554	0.0374745	0	0	0.0396084	-2.94751	7.66058e-05	0.00195884
CEL	ENSG00000170835	1.34949	1.51242	3.19668	0.67845	0.629757	1.37693	0.812182	0.5174	0.854548	0.537071	0.764155	0.585768	0.124941	0.586901	0.514585	0.333689	0.422162	-1.24896	8.21761e-05	0.00208564
KLK14	ENSG00000129437	3.42768	0.298655	6.45616	5.81256	0.828351	0.699171	0.264198	0.47874	0.546205	0.419495	0.315651	0.2168	0.578027	0.207414	0.626494	0.703781	0.538097	-2.18826	8.39788e-05	0.00212788
EFCAB10	ENSG00000185055	0.412766	0.661747	3.64502	0.470371	0.282514	0.38418	0.488302	0.236752	0.198786	0.217608	0.191576	0.235546	0.173244	0.296698	0.215935	0.255162	0.215035	-1.72092	8.47928e-05	0.00214673
PTK6	ENSG00000101213	2.40722	3.49011	3.10743	3.54326	3.66216	4.26714	4.16771	1.35561	1.72873	2.11936	2.09175	1.25764	2.01753	1.9429	1.99574	0.321427	1.23839	-1.13129	8.55591e-05	0.00215935
HOMER2	ENSG00000103942	1.02655	1.08427	0.961325	1.31203	0.926548	1.25078	1.69593	0.355171	0.453668	0.828981	0.899339	0.424917	0.815462	0.736648	0.524122	0.297436	0.633886	-0.981871	8.57767e-05	0.00216095
ANKRD18A	ENSG00000180071	0.274238	0.312377	0.78345	0.571665	0.724163	0.650848	0.801971	0.109863	0.0852686	0.112841	0.137974	0.355371	0.600072	0.35441	0.292104	0.0496178	0.548819	-1.46959	8.68554e-05	0.00218633
MAPK10	ENSG00000109339	1.82122	2.36766	4.14166	2.99228	1.06574	0.96006	1.66371	0.712229	0.690983	0.581036	1.16095	0.727413	0.671116	0.812619	1.24519	0.536111	1.51777	-1.22104	8.69302e-05	0.00218643
MYO6	ENSG00000196586	15.5609	13.8327	12.1623	24.9532	37.0095	33.6612	41.935	16.6869	13.4753	9.71497	10.54	17.5999	15.131	13.8288	10.6705	8.79973	12.5128	-0.931419	8.80407e-05	0.00221255
SCN11A	ENSG00000168356	0.17498	0.0738234	0.27956	0.0787107	0.0902525	0.0623395	0.106004	0.0324143	0.0821824	0.036414	0.0308705	0.0326199	0.0543565	0.0482301	0.0565577	0.0409903	0.0449792	-1.3573	8.90249e-05	0.00223362
TTC34	ENSG00000215912	0.249275	0.572371	1.21994	0.482722	0.301083	0.190241	0.314114	0.0993962	0.157851	0.267987	0.289868	0.152926	0.0384648	0.120457	0.180101	0.188541	0.063658	-1.43655	9.48233e-05	0.00236174
CD5L	ENSG00000073754	0.129981	0.845623	0.770532	0	1.32098	0.928728	2.355	0.271104	0.135016	0.0304557	0.0372393	0.187567	0.522817	0.186861	0.197097	0.085708	0.0752388	-2.41617	9.51803e-05	0.00236488
TRIM45	ENSG00000134253	0.714604	1.06981	1.34954	1.21842	1.08381	1.42917	1.60456	0.489059	0.634928	1.00606	0.577905	0.666337	0.274793	0.705449	0.748049	0.590341	0.729754	-0.913148	9.60992e-05	0.00237809
CAPN12	ENSG00000182472	3.58509	0.949026	1.17401	2.21322	0.438373	2.6461	2.00168	0.311562	0.252642	0.724046	1.11297	0.817776	0.425773	0.70331	0.511171	0.0749765	0.499444	-1.75288	9.80102e-05	0.00242342
SLC6A16	ENSG00000063127	4.31676	3.27002	7.05928	3.98702	0.80947	1.70119	3.27088	0.955858	1.09726	1.247	2.587	1.09962	1.2875	1.03835	1.66109	1.13321	1.33494	-1.20958	9.94295e-05	0.0024467
KMT5C	ENSG00000133247	4.93985	5.85619	11.0013	3.72462	2.77323	4.88372	7.09669	3.34659	4.94951	3.29352	3.19104	2.36362	1.84144	2.64535	1.9667	1.32251	3.29423	-0.982925	0.00010191	0.00249774
WDR90	ENSG00000161996	3.10121	5.32793	10.3577	2.59008	1.21938	1.67243	2.43205	1.17988	1.20192	2.02904	2.54914	0.932269	0.749917	1.13273	0.840943	0.776831	1.94934	-1.22145	0.000102078	0.00249985
MGAT4D	ENSG00000205301	0.00633965	0.0220951	0.081643	0.108366	0.00591698	0.00536418	0	0	0	0	0	0	0	0.00390597	0	0	0	-4.86676	0.000103685	0.00253314
CYP2A7	ENSG00000198077	1.00245	0.325447	0.160003	0.0260811	0.243517	0.0929542	0.381983	0.0322218	0.0116707	0.144791	0.04249	0.056746	0.0540339	0.0930673	0.0562219	0	0.0715394	-2.36305	0.000104409	0.00254677
KISS1	ENSG00000170498	1.50086	0.278978	0.644277	0.950177	0.420239	0.550301	0.623831	0.391298	0.170072	0.263749	0.154798	0.295335	0.196854	0.123294	0.204825	0	0.26063	-1.70175	0.000105789	0.00257634
PHKG1	ENSG00000164776	2.38866	0.71613	1.35458	1.6098	1.35442	2.41231	2.22959	1.24552	1.21149	0.724432	1.01328	0.667145	0.606384	0.886183	0.814964	0.504907	0.8112	-1.0296	0.000106148	0.00258304
SIAH3	ENSG00000215475	0.0251313	0.206708	0.379127	0.114554	0	0.0127586	0.0192846	0.00786255	0.00427169	0.00529965	0	0.00296716	0.00791098	0.00619354	0.0137189	0	0.0229117	-3.30467	0.00010909	0.00264835
PPP1R3C	ENSG00000119938	2.1923	7.88556	6.79966	18.043	5.58753	1.92632	4.90662	2.13239	0.406078	1.72625	2.14517	2.87044	0.497672	0.83121	3.71108	2.95024	0.970055	-1.90127	0.00010906	0.00264835
CCDC65	ENSG00000139537	3.18381	4.63648	21.917	3.83254	0.920759	1.3027	1.54845	0.771613	0.952759	1.22932	0.925004	0.838277	0.846945	1.0775	0.856763	0.898146	1.99543	-1.82324	0.00010981	0.00266372
AC007325.2	ENSG00000277196	9.07038	48.3282	25.5869	4.48183	75.6815	49.3429	95.9712	6.62141	5.20179	6.31362	11.287	23.9169	7.23092	25.5341	18.2256	1.73957	15.6742	-1.90273	0.000111169	0.00268607
ST6GALNAC2	ENSG00000070731	3.63245	6.41827	11.1955	4.89346	2.54051	2.22374	4.81667	1.74357	1.97432	2.99623	3.78521	2.46295	2.02392	1.60189	1.98547	0.616206	1.51584	-1.16044	0.000116366	0.00279407
ANK3	ENSG00000151150	0.980441	1.12164	1.21439	0.781142	1.02623	1.02526	1.26187	0.339016	0.270689	0.559228	0.704855	0.651542	0.641886	0.639048	0.725709	0.186962	0.643874	-1.00912	0.000117565	0.00281845
MARVELD3	ENSG00000140832	0.588788	0.790138	1.06297	0.470298	0.683064	1.22918	0.849778	0.241019	0.238506	0.307506	0.516466	0.558727	0.355094	0.596693	0.191496	0.126541	0.419252	-1.2113	0.000118171	0.00282636
TTC39A	ENSG00000085831	1.03054	1.65322	2.8555	1.62626	1.48165	1.20538	1.16656	0.566002	0.405715	0.551287	1.04336	0.780582	1.03164	0.61626	1.02378	0.236086	0.698229	-1.16046	0.000118875	0.00283877
SLC27A2	ENSG00000140284	0.556993	2.31185	14.416	0.889579	1.38235	0.085689	0.497835	0.237627	0.182894	0.113454	0.150148	0.515635	1.16557	0.265179	0.475087	0.225373	0.263792	-2.72299	0.000119303	0.00284678
DQX1	ENSG00000144045	0.144777	0.386844	0.451317	0	0.112604	0.163334	0.138869	0.0754912	0.041014	0.0763258	0.0622176	0.0498554	0.0379781	0.0668997	0.06586	0.0268493	0.0707091	-1.67286	0.000119856	0.00285776
TUBB8	ENSG00000261456	0	0.08294	0.182422	0.158193	0.022211	0.0503398	0.0342397	0	0.020225	0.018819	0	0	0.00936393	0.00733106	0.00811927	0	0.00774851	-3.27993	0.000120773	0.0028707
FAM221B	ENSG00000204930	0.26101	0.200756	0.463631	0.0683761	0.0672022	0.266542	0.353955	0.00703959	0.0688423	0.0379595	0.0649803	0.0478187	0.0920783	0.116451	0.0921221	0	0.0761933	-2.04739	0.000121055	0.00287407
GSTO2	ENSG00000065621	1.64105	1.51272	1.35717	1.65686	1.03444	1.06183	1.88958	0.416662	0.346393	0.736985	0.940319	0.396793	1.07762	0.594754	0.507442	0.0981309	0.637933	-1.31674	0.000122664	0.00289769
MROH6	ENSG00000204839	4.33723	4.16748	2.88185	1.40604	2.93653	5.17458	4.24513	2.94549	2.4688	2.08718	1.4358	1.19232	2.1594	1.65094	1.40016	1.05655	1.50914	-1.0116	0.000124168	0.00292872
BCKDHA	ENSG00000248098	0.613249	0.11114	0.0827359	0.232945	0.354865	0.539645	0.152938	0.0767441	0.0521184	0.155185	0.151801	0.0651637	0.115825	0.06801	0.0836914	0.0909832	0.0479218	-1.70544	0.000124567	0.00292913
ASIC3	ENSG00000213199	8.02859	3.98578	9.05543	3.50566	1.90344	4.93657	7.94856	2.90756	5.45204	2.06868	2.73581	1.8059	2.27537	1.7973	1.69988	0.919209	2.49643	-1.19068	0.000124427	0.00292913
WDR34	ENSG00000119333	13.1447	28.0096	55.4326	15.6001	22.4009	25.1142	19.2064	17.1423	9.82848	9.56534	14.6884	13.5655	12.6492	12.8488	8.66271	9.50842	14.3965	-1.01117	0.000124477	0.00292913
MORN1	ENSG00000116151	0.625745	1.07298	4.25754	1.27759	0.350415	0.301794	0.570198	0.244712	0.27122	0.42061	0.456613	0.236414	0.285614	0.20626	0.298888	0.252981	0.513431	-1.55174	0.00012485	0.00293355
ALG1L	ENSG00000189366	0.210382	0.850543	1.78041	0.958969	0.117813	0.0712042	0.443951	0.0658197	0.0357595	0.155277	0.108493	0.198712	0.0993377	0.12962	0.114845	0.156064	0.1096	-2.19327	0.000127249	0.00298308
CCP110	ENSG00000103540	1.82913	2.31349	4.53614	2.88946	2.53302	2.50055	2.56295	1.54827	1.3851	2.09087	1.53305	1.86847	1.93487	1.79494	1.69678	1.6189	1.76505	-0.667577	0.000128425	0.00300718
CCDC180	ENSG00000197816	0.395925	0.677716	2.3865	0.314112	0.308719	0.311681	0.543211	0.105837	0.146946	0.360654	0.264914	0.184911	0.114377	0.359729	0.174409	0.176593	0.169708	-1.54493	0.000129639	0.00302524
PCLO	ENSG00000186472	0.266729	0.374006	0.482152	0.556659	0.913284	1.03134	1.64811	0.246222	0.168697	0.198665	0.252711	0.348789	0.414931	0.453836	0.388349	0.118488	0.815959	-1.14732	0.000131607	0.00306185
CCDC170	ENSG00000120262	1.19129	3.60897	17.2603	6.83746	1.43565	1.04122	1.57589	1.26966	1.00132	0.258809	0.209282	0.444365	1.01992	0.604924	2.12602	1.2236	0.298373	-2.21621	0.000134925	0.00312956
ARHGEF28	ENSG00000214944	0.788129	1.1573	2.38733	0.64706	1.49448	0.926302	1.06968	0.357069	0.366755	0.773521	0.769534	0.449168	0.321733	0.526162	0.472695	0.790196	0.709943	-1.1062	0.00013485	0.00312956
LRRC19	ENSG00000184434	0.422617	0.561763	0.57258	1.23199	0.770535	0.8815	1.08413	0.453543	0.434346	0.18135	0.35479	0.336514	0.448602	0.508653	0.228019	0.605133	0.217607	-1.06793	0.000135151	0.00313243
ALS2CR12	ENSG00000155749	0.794213	1.35116	4.65584	0.971525	0.577932	1.08205	1.25245	0.737006	0.320329	0.411609	0.298503	0.572155	0.99579	0.281986	0.266377	0.5592	0.298043	-1.57059	0.000136012	0.00314764
SLC6A13	ENSG00000010379	0.568462	0.658463	0.625441	0.412811	0.140443	0.70027	0.433003	0.137309	0.177618	0.374613	0.258666	0.261556	0.16447	0.257529	0.0570435	0.086819	0.157872	-1.33105	0.00013915	0.00321058
SLC8A2	ENSG00000118160	1.74602	0.205071	0.0509874	0.0121471	0.071631	0.0162347	0.0858852	0.0250117	0.0163065	0.0337177	0.029684	0.00377556	0.0452984	0.00394048	0.0349131	0.0237219	0.0249891	-2.82677	0.000140061	0.00322434
MAP9	ENSG00000164114	1.7621	3.21024	6.30678	5.697	4.30966	4.9812	4.84394	3.08221	1.93662	2.06486	1.60677	2.68331	3.25247	2.4304	2.28727	2.93812	2.86349	-0.856777	0.000140721	0.00323469
SULT1A3	ENSG00000261052	0.346255	0.463402	0.322755	0.894376	2.66292	3.0118	5.61954	0.422482	0.164793	0.160639	0.157135	1.3736	0.762972	2.03947	1.7106	1.48977	1.53327	-1.05375	0.000143377	0.00328345
RP1	ENSG00000104237	0.324729	0.40743	1.34495	0.759071	0.181847	0.152176	0.407315	0.00781493	0.178324	0.192266	0.069561	0.0176952	0.0550415	0.206227	0.0613611	0	0.081332	-2.36334	0.00014528	0.00331927
TCEA3	ENSG00000204219	7.84081	10.8745	7.70448	11.5569	11.415	12.3893	8.95337	4.66461	3.02739	4.9742	7.32199	5.14099	6.17838	6.14893	8.10457	5.05287	10.3499	-0.777592	0.000145374	0.00331927
CAPS2	ENSG00000180881	0.519673	1.25304	4.74453	1.4805	0.405838	0.48458	0.991844	0.302772	0.333496	0.489231	0.615292	0.450778	0.342194	0.493338	0.474012	0.330429	0.372943	-1.49969	0.000145944	0.00332982
ELL3	ENSG00000128886	0.0369483	0.00858486	0.0528695	0.327481	0.011495	0.0312631	0.0236269	0	0	0.00649299	0.00635138	0.00727058	0	0.00758816	0	0	0.0160405	-3.82053	0.000149006	0.00338429
CHRM3	ENSG00000133019	0.314774	0.1158	0.107241	0.138389	0.53589	0.162763	0.162146	0.0501517	0.0966037	0.075291	0.0691397	0.0705431	0.133033	0.174185	0.0397757	0.0864826	0.060735	-1.38784	0.000149103	0.00338429
ATG9B	ENSG00000181652	1.70386	1.34628	3.93109	1.286	0.13986	0.709106	0.873062	0.490527	0.707525	0.286744	0.243282	0.199858	0.318841	0.400079	0.333267	0.275845	0.654169	-1.54954	0.000151761	0.00342438
E2F7	ENSG00000165891	0.0562753	0.215745	0.279536	0.0320645	0.173327	0.052378	0.0539787	0.0352124	0.0239134	0.0771371	0.00580421	0.0332211	0.0354293	0.0104017	0.02688	0.0375712	0.0146586	-1.93789	0.000153573	0.00346018
PCYT2	ENSG00000185813	2.67429	5.75361	8.59421	4.01451	2.95199	8.62475	5.58907	3.28636	2.8716	2.63809	3.51146	2.38933	3.07996	2.97216	3.24609	2.04868	2.00272	-0.953026	0.000155038	0.00348525
ZNF69	ENSG00000198429	1.68215	2.91024	3.25056	1.95368	2.80115	3.31766	3.45916	1.08852	1.6456	1.67794	2.31536	1.55026	0.942844	2.11754	1.31299	0.834885	1.01661	-0.933402	0.000156492	0.00351305
LYPD6B	ENSG00000150556	0.583177	0.865452	3.29366	0.786044	0.114127	0.143258	0.2436	0.139782	0.015988	0.143807	0.0291042	0.105501	0.0962293	0.1217	0.42361	0.0907082	0.0428767	-2.4126	0.000158071	0.00353558
LCN2	ENSG00000148346	33.0953	129.517	263.134	28.8778	9.32257	8.71454	4.1943	12.8646	4.47086	1.33403	3.09063	9.38205	1.57212	1.84623	1.28742	1.2514	17.461	-2.63791	0.000158627	0.00354286
C2orf15	ENSG00000273045	0.405762	0.577453	1.10937	1.09175	0.631182	0.844014	0.55137	0.343812	0.287372	0.276308	0.453376	0.548932	0.332625	0.427078	0.461459	0.213208	0.374329	-1.00197	0.000159513	0.00355748
FBXO15	ENSG00000141665	0.41777	0.977328	4.41498	1.34779	0.112168	0.222746	0.290934	0.250663	0.179957	0.084478	0.0885381	0.16892	0.387318	0.102253	0.226493	0.258963	0.126709	-2.12377	0.000160425	0.00356665
ANKS4B	ENSG00000175311	0.0326014	0.0227246	0.0199927	0	0.0456417	0.117237	0.0469064	0.00637477	0	0	0.00420312	0.0144342	0.00641404	0.0150647	0.0278074	0.00604603	0.00530751	-2.53576	0.000161022	0.00356749
MNS1	ENSG00000138587	1.84151	3.03131	12.9348	5.05795	3.99275	3.5598	3.72294	1.82811	0.890875	0.828946	0.474831	1.32961	1.87282	1.70188	1.63355	5.13847	2.01095	-1.63269	0.000160911	0.00356749
ABCA7	ENSG00000064687	4.32834	6.89104	9.27327	4.23513	5.38899	9.80691	10.8489	4.67523	6.07085	4.12572	2.96231	2.80542	2.42207	4.42981	3.78659	1.93404	2.10637	-1.05205	0.000162151	0.00357992
C2orf71	ENSG00000179270	0.0585239	0.0305953	0.119632	0.111152	0.0637257	0.0247594	0.121627	0.00762904	0	0.0179979	0.0402408	0.0374275	0.0191901	0.0180288	0.0166393	0	0.00952769	-2.13639	0.000162337	0.00358144
USP6	ENSG00000129204	0.103862	0.12066	0.791333	0.286925	0.0381873	0.0932068	0.129812	0.0566184	0.045472	0.0696888	0.073038	0.0668867	0.0668744	0.0542954	0.0751663	0.0233472	0.0348422	-1.70307	0.000162806	0.0035892
RP11-444E17.6	ENSG00000272442	0.0504844	0.0563038	0.445814	0.326003	0.00942371	0.0427164	0.058109	0.00789724	0.0171621	0.0372612	0.0312416	0.011921	0.0238377	0.0124417	0.0275588	0.02996	0	-2.52011	0.000164158	0.00361384
DLK2	ENSG00000171462	1.06284	1.00623	2.06236	0.783344	0.44417	0.912726	0.502125	0.359815	0.471863	0.568689	0.662634	0.440137	0.399483	0.40072	0.368032	0.423633	0.516509	-0.943209	0.000165641	0.00363865
FAM182B	ENSG00000175170	0.423362	0.506805	1.09494	0.769116	0.197568	0.319283	0.406084	0.115176	0.101684	0.087337	0.403429	0.201026	0.086914	0.277852	0.0942016	0.245782	0.119867	-1.495	0.000169298	0.00370677
SLC6A20	ENSG00000163817	0.581306	0.988827	0.209311	0.0911605	2.60324	0.397099	0.0767316	0.112624	0.0634542	0.0787242	0.0412539	0.157414	0.0503634	0.0690019	0.724178	0.0474738	0.177118	-2.44771	0.000169623	0.00370926
SGCG	ENSG00000102683	4.04065	0.593751	1.74123	4.23121	2.91508	0.997955	1.06845	0.290413	0.631121	0.852085	0.371696	1.09596	0.223449	0.403705	1.26681	0.0324044	0.298685	-2.00507	0.000169822	0.00370926
COL23A1	ENSG00000050767	1.12761	1.33757	0.952333	0.845382	0.387738	0.493793	1.63188	0.580236	0.764981	0.521467	0.372368	0.315315	0.373638	0.481444	0.411717	0.205451	0.450887	-1.07506	0.000170621	0.00372142
AZU1	ENSG00000172232	2.64585	3.25868	2.42774	0.717882	0.48275	0.589142	3.35839	0.731308	0.557933	1.10122	0.6771	1.03346	0.485323	0.490272	0.420813	0.132816	0.323868	-1.5897	0.000175071	0.00380767
C11orf53	ENSG00000150750	0.176616	0.410364	1.46217	1.84492	0	0.14944	0.0847041	0	0.0500337	0.0155185	0.0455402	0.034754	0	0.145088	0.180773	0	0.0766748	-3.43643	0.00017552	0.00381473
PAX1	ENSG00000125813	0.00605813	0.0675646	0.15232	0.034518	0	0.0102519	0	0	0	0	0	0	0	0.00373252	0.00413382	0	0	-4.45941	0.000176044	0.00381603
KRT78	ENSG00000170423	1.62119	0.0151683	0.066724	0.289309	0	0	0.0417458	0	0.018494	0.00573614	0	0.0128462	0.00856254	0	0	0	0.0212561	-4.39778	0.000175713	0.00381603
ETV4	ENSG00000175832	0.658861	0.603201	1.13373	1.08326	1.70713	1.36459	0.509352	0.615315	0.334298	0.736173	0.380343	0.708231	0.32503	0.375642	0.44287	0.240728	0.377821	-1.14859	0.000179618	0.00388181
SLC9C2	ENSG00000162753	0.173167	0.341997	1.92034	0.205556	0.00673423	0.122102	0.0692083	0.0169302	0.0122642	0.0228232	0.0446508	0	0.0170345	0.0533456	0.0295405	0.0160572	0.131561	-2.91863	0.000180603	0.00388984
WNK2	ENSG00000165238	0.424634	0.977886	1.84096	0.219488	0.0752511	0.0250143	0.244898	0.227023	0.0753747	0.0495904	0.0873158	0.158655	0.0507602	0.033117	0.0586841	0.0518352	0.0367529	-1.97793	0.000181037	0.00388984
FUT3	ENSG00000171124	1.85965	4.7079	3.59618	0.433371	1.81021	2.98292	2.35282	0.847728	0.358757	0.902211	0.617773	0.700445	1.57122	1.30041	0.817424	0.110023	0.839533	-1.6558	0.00018112	0.00388984
SPNS1	ENSG00000169682	0.79509	0.795458	0.51053	1.08371	1.30082	1.75707	2.55709	0.716987	0.572379	0.53259	0.612626	0.375493	0.655152	0.432237	0.580834	0.874303	0.365479	-1.08274	0.000181519	0.00389548
IFT140	ENSG00000187535	5.49773	7.18909	13.3101	4.99813	2.98306	4.2072	5.29003	2.56439	3.07432	4.15297	5.32097	2.24825	1.26105	2.89227	1.69792	0.992189	3.49529	-1.05018	0.000182903	0.00392245
NR1I2	ENSG00000144852	0.0329589	0.114869	0.210203	0.400625	0.0369137	0.0446201	0.0189683	0.0206229	0.0448174	0.0139006	0.0135974	0.0194567	0.0363124	0.0324905	0.0179919	0.034229	0.0257554	-2.11794	0.000183216	0.00392643
IZUMO4	ENSG00000099840	2.20249	3.96305	4.54672	1.84835	1.39832	2.60037	5.25695	1.05163	1.28417	1.75522	2.7537	1.41359	0.866641	1.42011	1.51163	0.702929	1.3342	-1.12524	0.000193334	0.00410581
SPTBN5	ENSG00000137877	2.12742	0.607189	1.1107	0.600619	0.995472	0.904902	0.785905	0.640846	0.769636	0.389516	0.271311	0.37337	0.599545	0.396764	0.202056	0.533157	0.398763	-1.10603	0.000193652	0.00410707
C11orf70	ENSG00000137691	0.750412	3.8016	17.0187	2.59596	0.337683	0.725654	0.925441	0.618375	0.432762	0.29671	0.45609	0.482545	0.706547	0.222915	0.374894	1.24255	0.479942	-2.19209	0.000198567	0.00419394
EFHB	ENSG00000163576	0.400458	0.97401	4.32637	0.582569	0.0556662	0.295584	0.277871	0.12662	0.0362062	0.287482	0.101061	0.0603582	0.00670523	0.094492	0.273256	0.12009	0.127615	-2.33015	0.000200159	0.00421887
UROC1	ENSG00000159650	0.10655	0.200528	0.575001	0.526151	0.0198891	0.0901549	0	0.00833374	0.0724429	0.0168517	0.00549473	0.0314498	0.0419253	0	0.014541	0	0.0208155	-2.97749	0.00020462	0.0042913
SLFN13	ENSG00000154760	1.57409	4.10527	9.09113	4.18836	1.59335	1.83698	2.20278	1.13601	1.37979	1.68777	1.3941	1.36243	0.828829	1.78739	1.78757	1.41871	0.940868	-1.19629	0.000206873	0.00432476
MIPOL1	ENSG00000151338	0.141881	0.404137	1.22993	0.515653	0.132422	0.22528	0.262102	0.0972718	0.102717	0.155139	0.170725	0.130289	0.155766	0.156485	0.113547	0.08316	0.212162	-1.43056	0.000207041	0.00432532
RP1-34B20.21	ENSG00000282988	0.0216679	0.0906209	0.132877	0	0.465135	1.52171	1.33015	0.0677899	0.018415	0.0456929	0.0223482	0.0127912	0.0852593	0.20025	0.0887118	0.176809	0.126991	-2.28829	0.000207939	0.00433818
TMC4	ENSG00000167608	15.5342	28.2288	61.3631	15.7748	18.8448	24.5727	20.7559	8.94264	10.9378	12.5134	16.7925	8.29501	13.6652	13.8103	9.19292	2.32875	10.6892	-1.22608	0.000211581	0.00439923
DNAJA4	ENSG00000140403	5.56999	6.5159	28.2073	6.44954	1.6726	2.28589	2.6636	1.69211	2.4881	2.25555	1.65685	1.81086	2.99425	1.67775	1.56069	1.72062	1.91697	-1.49186	0.000212941	0.00442151
TRPM5	ENSG00000070985	0.429727	0.0187212	0.0713721	0.136027	0.00835575	0.0227253	0.0515237	0.0140045	0.0152172	0.023599	0.0138506	0.01057	0.0070454	0.0165476	0.0122178	0.00664118	0.0233198	-2.44458	0.000213271	0.00442537
PHYHD1	ENSG00000175287	8.1527	18.0408	9.9619	9.38293	8.37006	14.0745	16.2002	7.66145	7.02184	7.17201	8.18275	6.81694	5.36253	9.58123	5.94502	5.21734	7.74962	-0.763455	0.000214682	0.00444565
TTC21B	ENSG00000123607	1.74575	1.7187	2.52206	2.06446	1.3966	1.11482	1.51202	0.916425	1.03577	1.48596	1.45841	0.99724	0.759133	1.0379	0.979315	1.01577	1.22876	-0.602836	0.000218254	0.00450139
TRPV1	ENSG00000196689	2.94627	2.09145	2.09338	0.977647	0.783861	1.76511	1.67613	0.97474	1.42754	1.24975	1.23996	0.811662	0.735558	0.842942	0.910464	0.839061	0.987974	-0.736708	0.000219045	0.00450953
CRISP3	ENSG00000096006	0.489355	0.0220066	3.91091	0.989377	0.0589328	0	0	0	0	0.00832213	0.00814062	0.0186375	0	0	0.0323145	0.0585499	0	-5.5518	0.000222019	0.00455763
MT-ATP6	ENSG00000198899	34137.4	17401.8	7218.44	110890	39887.9	23784.4	29828	17729.1	22734	4895.07	4260.36	8964.93	14946.4	7154.34	9504.95	17936.5	7836.9	-1.69706	0.000224111	0.00459137
BCAS1	ENSG00000064787	0.285981	1.89073	6.30293	0.855879	0.291179	0.458291	0.706557	0.196567	0.143619	0.365499	0.0424563	0.0946437	0.184138	0.274976	0.133051	0.880721	0.160836	-2.29018	0.00022501	0.0046067
C17orf50	ENSG00000270806	0.500522	0.744291	1.5961	0.443625	0.654012	1.5811	1.21624	0.260988	0.141793	0.56293	0.361365	0.315172	0.682748	0.513967	0.227691	0.371294	0.108647	-1.46706	0.000225587	0.00461238
PRAM1	ENSG00000133246	3.18602	7.10917	10.2604	5.56772	8.09382	17.1079	23.5438	4.12864	6.19248	2.20144	2.79022	4.07322	4.76977	4.54152	5.92385	1.75509	0.994399	-1.47089	0.000227446	0.00464142
SPEF2	ENSG00000152582	0.810097	1.35522	5.37408	2.00922	0.638226	0.895115	1.49694	0.393214	0.334115	1.05765	0.858876	0.925508	0.266257	0.701697	0.42759	0.473682	0.401858	-1.45482	0.000227461	0.00464142
SLC29A2	ENSG00000174669	5.47704	9.26256	13.2591	5.05257	9.40828	23.7452	13.4715	4.15125	3.98982	5.31432	6.65774	4.52658	4.36155	5.17423	6.5314	0.928671	4.05069	-1.30877	0.000228765	0.00465873
FGF17	ENSG00000158815	1.75895	0.579184	1.25734	0.471389	0.241719	0.337836	0.331223	0.278527	0.265961	0.432366	0.417371	0.0891846	0.0594455	0.252646	0.220902	0.0880547	0.288114	-1.26926	0.000234312	0.0047477
BBOF1	ENSG00000119636	1.35893	2.41892	9.553	4.21412	0.551758	0.805532	1.25192	0.636528	0.645971	0.692136	0.890842	0.752363	0.628365	0.752115	0.64438	1.0935	1.03992	-1.58944	0.000235735	0.0047698
MT-CO2	ENSG00000198712	78084.4	41628.4	16782	191167	66051.4	45154.5	63247.2	41281.7	48703.9	9869.24	8571.09	14003.3	28877.9	12562.6	17524.4	33009.8	13950.6	-1.65254	0.000236684	0.0047851
GAS8	ENSG00000141013	2.41312	2.99423	5.79925	2.93946	1.49166	2.02578	2.30858	1.25004	1.20796	2.18803	2.59964	1.54015	0.661184	1.30773	0.939692	0.674796	1.40688	-0.950256	0.000237496	0.00479836
PIDD1	ENSG00000177595	5.10691	6.87936	7.94992	3.52391	4.51823	6.95469	6.86949	4.9303	5.14663	5.19988	5.91551	2.09072	2.32576	3.07571	2.48675	2.58237	1.99931	-0.79007	0.000241719	0.00487087
GAD1	ENSG00000128683	0.0301253	0.077995	0.261278	0.228863	0	0.0582627	0.0536637	0.0134642	0.00365752	0.0226884	0.00887744	0.00762167	0.0101604	0.0212122	0.0234929	0	0.0420377	-2.60954	0.000244817	0.00491716
HPX	ENSG00000110169	2.14913	1.07586	1.76724	1.15031	0.291759	0.438079	0.749607	0.427873	0.481528	0.659206	0.79596	0.519012	0.384383	0.391215	0.266632	0.152178	0.298987	-1.06155	0.00024479	0.00491716
CNTN5	ENSG00000149972	0.0389656	0.0190125	0.253292	0.0592047	0.00363677	0.003297	0.0224252	0	0	0	0.00200944	0	0.0122658	0.00240074	0.0239297	0	0.00761231	-3.83708	0.000247889	0.00496201
PIH1D2	ENSG00000150773	0.659513	2.5384	8.40539	0.844137	0.602161	0.533773	0.618846	0.280346	0.304621	0.415719	0.42144	0.372404	0.34977	0.353337	0.420676	0.755124	0.513503	-1.81042	0.000250336	0.00498238
COX6B2	ENSG00000160471	0.325416	0.246272	0.296489	0.547417	0.0694217	0.149473	0.0891816	0.0945371	0.0869196	0.0490166	0.057537	0.109773	0.0951194	0.0515557	0.0761317	0.0275883	0.139256	-1.51318	0.000249896	0.00498238
PIP5KL1	ENSG00000167103	1.94285	1.79087	1.61464	0.867048	1.05034	3.09019	2.98374	0.639393	0.559416	0.626872	1.63702	0.601667	0.551427	1.05966	0.999727	0.165387	0.566914	-1.36515	0.000250044	0.00498238
RABL2A	ENSG00000144134	2.96964	8.54737	21.6434	6.26806	4.15472	5.26019	7.55999	2.00407	2.52382	3.07202	3.76617	3.42947	2.82019	3.88481	4.40321	3.1051	4.28672	-1.2249	0.000251488	0.00499237
LRRC45	ENSG00000169683	4.93791	7.30899	18.8264	4.37161	4.31491	6.34209	4.60431	5.51629	3.62814	3.83746	4.47915	2.40401	2.77126	3.84231	3.31574	2.07959	2.60064	-0.948552	0.000257406	0.00507636
CSMD1	ENSG00000183117	0.0284445	0.0912047	0.65006	0.108047	0.00707949	0.0593673	0.0491107	0.023731	0.0128929	0.0209942	0.00586751	0.0615696	0.0119386	0.00350504	0.0232913	0.0042201	0.0185231	-2.49386	0.000261694	0.0051339
RABL2B	ENSG00000079974	5.54111	11.1534	35.0812	8.50415	5.52134	7.09667	9.65042	3.55886	4.15974	4.81035	5.2196	4.58381	4.48429	5.50257	5.55403	4.2046	5.69391	-1.185	0.000270852	0.00529127
ZNF365	ENSG00000138311	0.336212	0.403308	0.481886	0.764781	0.434206	0.443259	0.997472	0.235447	0.272447	0.436941	0.483861	0.12924	0.212285	0.281815	0.112041	0.223305	0.137475	-1.17511	0.000272807	0.00532096
ATHL1	ENSG00000142102	64.0422	50.3983	50.956	11.7829	24.7473	40.962	29.7085	12.3103	22.7637	25.2625	13.865	17.886	5.84812	17.4997	11.7383	8.50899	25.0524	-1.18494	0.000275321	0.00535133
CCDC125	ENSG00000183323	0.898833	1.69256	5.05408	2.92164	1.7905	1.83889	2.2476	0.99332	1.21235	0.966582	1.20148	1.34104	1.32672	1.33074	1.15037	1.30368	1.0163	-0.983241	0.000275981	0.00536078
SLC26A8	ENSG00000112053	0.223306	0.114692	0.104508	0.145093	0.137117	0.21878	0.383292	0.0689439	0.0649253	0.0464707	0.0878838	0.0624431	0.147986	0.0868942	0.104256	0.0348739	0.15307	-1.19289	0.000279659	0.00541851
TMEM120B	ENSG00000188735	2.21244	3.77787	4.61609	1.5309	2.01791	2.81335	2.83892	1.48746	1.56988	2.06718	2.43777	1.52664	1.33804	1.39416	1.56124	0.822163	1.62937	-0.793041	0.000280014	0.00542196
PECR	ENSG00000115425	2.15141	3.02256	2.49512	2.75229	3.75584	3.11255	2.04222	1.36012	1.21263	1.0872	2.48338	1.64513	1.54395	2.4244	1.95484	1.51325	1.75669	-0.723981	0.000281276	0.00544297
FOXP2	ENSG00000128573	0.362593	0.433493	0.621255	0.784654	0.535316	0.394193	0.318285	0.257819	0.166218	0.0868897	0.198321	0.210158	0.309559	0.152995	0.301401	0.0179317	0.158845	-1.40552	0.000283143	0.0054722
FAM71F2	ENSG00000205085	3.33874	1.17415	1.00707	0.47014	0.884691	1.14431	1.16981	0.793332	0.774798	0.668419	0.572889	0.588082	0.465627	0.39802	0.626202	0.698677	0.46	-1.03236	0.000288832	0.00556514
AQP7	ENSG00000165269	0.297106	1.14373	1.26711	0.141071	1.29195	0.708464	0.537577	0.306319	0.361537	0.306146	0.198485	0.494283	0.249753	0.278738	0.354783	0.285514	0.303404	-1.30976	0.000290848	0.00558502
C19orf45	ENSG00000198723	1.98546	0.288678	0.119517	0.555227	0.0341059	0.144291	0.245357	0.114326	0.0414084	0.154119	0.244982	0.0719068	0.0191716	0.105067	0.0332466	0.0180717	0.071389	-2.07513	0.000296599	0.00566813
LGI3	ENSG00000168481	4.91902	23.8152	21.8484	7.64116	17.6748	14.8733	16.3029	4.60949	1.02844	4.49061	9.71735	7.69567	3.39493	4.68159	5.98922	0.419692	4.86118	-1.69705	0.000297132	0.00566813
DGAT2	ENSG00000062282	0.233328	0.322152	0.291678	0.178965	0.339221	0.151866	0.159246	0.119325	0.068642	0.0993539	0.0995009	0.129794	0.141247	0.107818	0.171461	0.0965285	0.227915	-0.977302	0.000303714	0.00576812
SERPINB5	ENSG00000206075	0.117064	0.069045	0.955344	0	0.0252136	0	0.00863742	0	0	0	0	0.0265794	0.00708654	0	0.0122892	0.00667996	0.005864	-4.34387	0.00030899	0.00584663
CCDC96	ENSG00000173013	1.00084	2.73139	12.4936	2.25525	0.839115	0.287064	0.45559	0.477641	0.692001	0.366663	0.411154	0.510714	0.507283	0.303091	0.682931	0.629181	0.397675	-1.88508	0.000309839	0.00585548
TMEM110-MUSTN1	ENSG00000248592	0.118781	0.126165	0.31218	0.386738	0.131978	0.0574312	0.206166	0.0752083	0.0769135	0.0685849	0.0962581	0.053425	0	0.0731832	0.0926304	0.033567	0.0368335	-1.59827	0.000309754	0.00585548
GJB5	ENSG00000189280	0.235596	0.766365	1.65347	0.44746	0	0.0664485	0.100436	0	0.0667423	0.0552024	0.161995	0.0154533	0	0	0.089312	0	0	-2.9514	0.00031502	0.00593877
CAPNS2	ENSG00000256812	0.244382	0.219015	0.963426	0	0.130337	0.384019	0.066974	0.0819183	0.148353	0.055216	0.0180039	0	0.0549486	0.0645292	0	0.025898	0.0227345	-2.57357	0.000316079	0.00595143
ASCL1	ENSG00000139352	0.100442	0.0500089	0.756745	0.354279	0	0.254961	0.564294	0.0561145	0.0243894	0.0151293	0	0.0254117	0.0790442	0.0265217	0.205613	0.0532208	0.00934397	-2.85775	0.000320061	0.00601166
TMPRSS7	ENSG00000176040	0.0697777	0.0486382	0.492095	0.0220877	0.0325628	0.0393608	0.0780851	0.00909607	0	0.0245244	0.0359842	0.0137307	0.0183042	0.00716521	0.00793559	0.034508	0.00757321	-2.49273	0.000322412	0.00604473
CCDC67	ENSG00000165325	0.0419569	0.263212	0.921129	0.0159374	0.0313276	0.0497015	0.0643914	0.00656329	0.0427896	0.0044239	0	0	0.0198111	0.00517007	0.0515334	0.00622483	0	-3.20891	0.000325985	0.00610054
ANKRD23	ENSG00000163126	0.22406	0.50458	1.16793	1.06387	0.265423	0.60521	0.653013	0.404417	0.227042	0.272592	0.328864	0.228928	0.271272	0.276094	0.3293	0.33242	0.21325	-1.11989	0.000327573	0.0061228
AKAP3	ENSG00000111254	0.183734	0.215698	0.575231	0.440791	0.297841	0.25365	0.213338	0.15127	0.0493107	0.21412	0.154594	0.0685036	0.121762	0.0655379	0.224351	0.0430409	0.100756	-1.33843	0.000331694	0.0061923
SLC35G5	ENSG00000177710	0.805534	1.31015	0.905648	0.662966	1.57884	2.29468	2.54978	1.15508	0.889982	0.523765	0.429259	0.58649	0.655057	0.760999	0.677919	0.677229	0.524564	-1.06127	0.000334238	0.00623222
ASPG	ENSG00000166183	2.16586	0.702375	0.468778	0.0109988	0.978301	0.0686002	0.333285	0.0905894	0.0836686	0.369417	0.107512	0.0239306	0.036459	0.196239	0.0434676	0.0945096	0.173473	-2.29033	0.000339752	0.00632351
MEIG1	ENSG00000197889	0.12605	0.615035	3.69491	0	0.0705874	0.149316	0.120905	0.0788714	0.0857009	0.0265811	0.0780041	0.0446466	0.0793572	0.0776613	0.0688089	0.018701	0.0328334	-2.62373	0.000342464	0.00635472
ZC2HC1A	ENSG00000104427	2.62995	3.09277	4.16727	4.43102	2.90593	2.1535	3.58049	1.39345	2.08371	2.56278	2.48939	1.88809	2.13644	2.03329	1.78878	2.35999	2.23746	-0.629796	0.000342204	0.00635472
CDH26	ENSG00000124215	1.04288	0.937704	2.17596	1.2189	0.345569	0.631789	0.733964	0.284766	0.230757	0.279782	0.620552	0.386145	0.602179	0.41822	0.530558	0.251771	0.554552	-1.19558	0.000342929	0.0063595
FBF1	ENSG00000188878	0.663982	1.40317	2.70486	1.16099	0.590203	1.52047	1.71858	0.947986	0.967372	0.675094	0.709286	0.435522	0.572295	0.707792	0.73355	0.590278	0.65201	-0.968259	0.000343811	0.00636817
SNAPC4	ENSG00000165684	6.4144	6.63265	11.9875	3.44234	2.6035	4.48691	5.14756	3.97594	3.70047	5.01275	5.0166	2.31544	1.63249	2.5867	2.54113	2.95686	2.48503	-0.742434	0.000346683	0.00641751
ASB14	ENSG00000239388	0.482888	0.711439	1.28547	1.02135	0.501909	0.798602	0.842149	0.497863	0.45703	0.520725	0.486729	0.479426	0.423199	0.466559	0.539188	0.512895	0.357338	-0.747613	0.000347308	0.00642132
NEK11	ENSG00000114670	1.15254	1.90685	8.90797	2.41542	0.754224	0.638923	1.02926	0.373015	0.506644	0.593645	0.39624	0.394933	0.453503	0.563182	0.402262	0.628941	1.68654	-1.74341	0.000348648	0.00643835
C5orf63	ENSG00000164241	0.34533	0.835609	0.838012	0.627765	0.99915	1.50689	2.03948	0.436017	0.29768	0.423932	0.580051	0.48635	0.625054	0.857135	0.636227	0.446468	0.732463	-0.904685	0.000354969	0.00654327
WDR31	ENSG00000148225	0.51771	0.867083	2.2312	0.928643	0.778479	0.66316	0.586243	0.292446	0.268882	0.579986	0.496883	0.40325	0.373468	0.345551	0.402329	0.661409	0.477605	-1.0658	0.0003592	0.00660937
DNAH1	ENSG00000114841	3.00444	4.76059	13.7032	4.1522	1.16938	1.81521	2.54828	1.57394	2.73594	3.09102	1.68125	1.14719	0.722397	1.40683	1.50051	1.47571	1.16391	-1.12296	0.000366887	0.00672663
CELF3	ENSG00000159409	0.0958874	0.0334189	0.0588025	0.303526	0	0.0338056	0.0383226	0	0.020373	0.0252757	0.00412074	0	0.00628833	0.0147695	0.010905	0	0.0156105	-2.88228	0.000367404	0.00673209
RNF208	ENSG00000212864	7.1866	9.05128	19.3309	8.02553	6.04535	11.1438	6.95249	8.5159	5.21645	5.77255	6.79189	3.65982	5.34005	4.29477	4.46187	1.60162	3.8765	-0.925519	0.000368458	0.00674335
FOXA3	ENSG00000170608	0.145636	0.281985	1.02211	0	1.17802	0.136919	0.0776068	0.126565	0	0.0341238	0.0584141	0.210157	0.0636722	0.0199397	0.0662506	0.0480152	0.0632253	-2.61271	0.000372992	0.00681414
ALDH3B2	ENSG00000132746	0.12061	0.626708	1.16325	0.832984	0.184204	0.287601	0.115688	0.128638	0.018637	0.0520242	0.0508895	0.0388364	0.362406	0.0540436	0.239417	0.0244009	0.0428407	-2.24483	0.000376189	0.00685218
FRMPD1	ENSG00000070601	0.0544116	0.0547839	0.100103	0	0.265205	0.0818478	0.197166	0.0189146	0	0.022311	0.00935331	0.010707	0.0142733	0.00744977	0.0495044	0	0.0748027	-2.43391	0.000376666	0.0068568
CCDC160	ENSG00000203952	0.416133	0.773501	2.92862	0.639804	0.147957	0.117368	0.13305	0	0.0168409	0.156702	0.0204379	0.0701875	0.0935661	0.244178	0.243388	0.0587985	0.141945	-2.55303	0.000379144	0.0068815
COL7A1	ENSG00000114270	1.94797	4.16949	3.15346	0.486804	0.41864	0.742792	1.74247	0.879577	1.13273	1.24992	0.47915	0.580648	0.486621	0.584297	0.461291	0.377894	0.34008	-1.20507	0.000382388	0.00692811
ARHGEF19	ENSG00000142632	2.11212	2.61438	3.81604	2.41048	1.98898	2.16379	2.57102	1.33344	1.29597	1.72268	2.36403	0.816324	1.34911	1.348	1.71913	1.7565	0.764803	-0.770277	0.00038276	0.00693076
CHDH	ENSG00000016391	0.644666	1.06763	1.13555	0.781526	1.27591	2.43335	2.64008	0.897589	0.920912	0.363969	0.561161	0.620783	0.949893	0.715505	0.705079	0.386647	0.464467	-1.08025	0.000388572	0.0070172
MT-CO3	ENSG00000198938	71756.7	34220.6	13031.6	198266	48362.4	20091.9	49079.5	29404.9	41406.4	8878.98	6546.75	12885.8	18497.8	11510.6	18594.9	27531.8	13095.6	-1.70818	0.000389506	0.00702393
TMCO2	ENSG00000188800	0.0797983	0.166869	0.0978718	0.0757791	0.558585	0.236319	0.153083	0.062414	0.0339092	0.0210347	0.0205759	0.0706612	0.0627984	0.0737477	0.0544512	0	0.077947	-2.14308	0.000391041	0.00704747
RASAL1	ENSG00000111344	0.257939	0.0616441	1.26996	0.909805	0.0825401	0.0561216	0.0424136	0.0749344	0.0187899	0.0233116	0.00760106	0.0783102	0.0231987	0.0953525	0.221267	0.0328016	0.0095983	-2.68315	0.000392788	0.00707065
SPAG1	ENSG00000104450	3.50844	2.74879	9.00202	3.07852	2.46899	2.38082	2.05281	1.28425	1.18673	1.60918	1.31355	2.40667	1.10993	1.11107	1.31671	0.791192	2.897	-1.17064	0.000397398	0.00714107
MVK	ENSG00000110921	2.04942	3.81962	5.09776	3.84036	2.46002	4.40939	3.09059	2.72587	2.20746	2.35156	2.90219	2.03796	2.16912	1.92441	2.2061	1.2642	1.72711	-0.701047	0.000400084	0.00718093
IFT172	ENSG00000138002	3.58883	5.50935	13.9378	4.53875	1.90334	3.819	3.92836	2.09699	2.50822	2.97603	3.41409	2.11611	1.38224	2.63516	1.89284	2.14545	2.69998	-0.992873	0.000412614	0.00736708
CNKSR1	ENSG00000142675	13.2301	15.0377	13.2783	8.89792	8.58957	13.5773	12.7575	4.39167	4.57809	7.89527	10.7408	4.17957	3.5764	8.63237	3.83138	0.813515	4.39913	-1.18876	0.0004144	0.00739038
MT-CO1	ENSG00000198804	55799.5	17856.7	10487.8	207905	48963.9	28547.7	52227.5	24461.5	42090.1	8876.39	7540.7	12161.7	15761.5	11818.6	14649.1	27362.3	13096.9	-1.76263	0.000416371	0.00741691
OSCP1	ENSG00000116885	4.3511	5.62241	21.9315	3.47953	3.18231	3.36942	4.55183	2.836	1.903	1.7573	2.58502	2.75635	2.49303	2.55537	2.78671	1.91586	3.15655	-1.2444	0.00042067	0.00748047
HIST2H2AB	ENSG00000184270	0	1.00659	0.387441	1.37135	0.336951	0.763679	0.692576	0.423557	0.306822	0	0	0	0.0710277	0	0	0	0	-3.76735	0.000424159	0.00753378
ZNF296	ENSG00000170684	1.6881	3.31738	7.50844	3.36065	1.8413	2.6674	2.47758	2.51341	1.08896	1.70486	1.24813	1.82498	1.47252	1.15284	1.92907	1.10138	0.754933	-1.05714	0.000428599	0.00759946
SMIM6	ENSG00000259120	0.947182	2.25388	8.89309	5.08669	1.24984	1.21598	0.751885	0.434283	0.666194	0.705978	0.842171	0.694119	1.15665	0.885425	0.601745	0.0242287	0.914573	-1.86042	0.000433616	0.0076663
CT45A3	ENSG00000269096	0.152103	0.0848179	0	0.69332	2.75406	0	0.116716	0.0237933	0.103414	0	0	0.0538746	0	0.0374852	0	0	0	-4.41825	0.00043565	0.00769339
PLAC8	ENSG00000145287	3.64554	9.78581	14.4524	10.4732	5.16387	5.04753	4.57405	2.44812	1.98726	2.91684	5.96281	2.14664	2.52116	5.47907	2.88332	0.72388	2.32002	-1.27205	0.00043885	0.00773211
ADGRA1	ENSG00000197177	0.158179	0.121664	0.675674	0.341862	0	0.0599975	0.0261593	0.00426619	0	0.0172534	0.0056257	0.0450792	0.00429246	0	0	0.0728313	0.0426233	-3.43204	0.000445826	0.00784153
ENTPD8	ENSG00000188833	0.100057	0.427185	0.268449	0.0237544	0.0233466	0.0846617	0.0239935	0.0293473	0.021259	0.072531	0.0386995	0	0.0098427	0	0.0341376	0	0.024434	-2.2337	0.000447587	0.00786801
RNASE10	ENSG00000182545	0.502497	0.164829	1.57702	0.224559	0.772461	1.65069	1.33256	0.300549	0.326574	0.436329	0.381083	0.27919	0.255877	0.400655	0.282375	0.28505	0.346474	-1.43892	0.000450084	0.00789832
RHOV	ENSG00000104140	3.86949	1.50812	5.10311	1.81754	0.17475	0.334451	0.0798189	0.195259	0.035361	0.0877411	0.0321853	0.319308	0.212833	0.0256351	0.425869	0.0617298	1.11089	-2.76609	0.000451037	0.00791054
STOX1	ENSG00000165730	0.735652	1.41362	5.57213	1.22727	0.0927844	0.235525	0.371886	0.139959	0.042244	0.16247	0.205067	0.193665	0.0078234	0.110249	0.0881855	0.671083	0.181265	-2.39916	0.000451988	0.00792269
ARHGEF16	ENSG00000130762	2.21251	2.59555	3.91012	1.44108	1.54131	2.1688	1.94486	1.09217	1.12171	2.18831	2.12414	0.918422	0.827933	1.2846	0.800549	0.302713	0.834578	-0.943383	0.00046079	0.00803114
LRRC2	ENSG00000163827	0.902216	0.633282	0.940189	3.69072	0.559413	0.330982	0.429672	0.325692	0.235929	0.159657	0.263545	0.227196	0.377349	0.831863	0.30136	0.711397	0.209536	-1.65444	0.000464953	0.00807619
ATP2C2	ENSG00000064270	3.39651	3.30578	8.38778	2.69397	3.24661	4.02916	4.077	0.562256	1.09068	1.38621	3.18467	1.48101	1.5339	1.9351	1.43865	0.114526	1.79709	-1.48235	0.000470984	0.00816709
ROPN1B	ENSG00000114547	0.0525746	0.19545	0.585714	0	0.0408912	0.0296567	0.0924533	0.027414	0.00744696	0.0415757	0.0361501	0.0103455	0.0206872	0.0269934	0.0358748	0.00650008	0.0057061	-2.26193	0.000476099	0.00824183
KLC2	ENSG00000174996	7.27663	5.53242	7.34066	3.59031	4.10873	4.73825	4.24121	4.25335	3.48825	4.42325	4.91102	3.43574	1.94618	2.98352	2.34128	1.71926	3.42322	-0.62091	0.000480085	0.00828746
TEX26	ENSG00000175664	0.106838	1.51921	3.53798	0.365246	0	0	0.102478	0.0167127	0.0181598	0	0.0330578	0	0.0672624	0.05266	0.0437413	0.0951049	0.0695732	-3.4714	0.000490181	0.00844277
FGB	ENSG00000171564	0.0261967	0.00913013	0	0.0248772	0.317852	0.199493	0	0	0	0	0	0	0	0	0	0	0.0170593	-4.5694	0.000491387	0.0084446
CFAP221	ENSG00000163075	0.980899	3.16257	6.93226	2.42816	1.13838	2.19771	3.10099	0.571813	0.974141	0.85994	0.85634	1.5268	1.85033	1.15211	1.22083	0.152614	0.988047	-1.48521	0.000491231	0.0084446
NECAB3	ENSG00000125967	7.59729	12.4875	14.7335	12.2571	9.98044	13.1607	13.0073	6.08276	5.88743	8.57039	9.55041	4.85143	7.28384	9.33648	6.2209	2.35732	5.28782	-0.85456	0.000491976	0.00844999
PPFIA3	ENSG00000177380	1.91345	0.893007	1.5106	0.992082	0.682534	1.06075	0.817475	0.97193	0.738328	0.823244	0.75992	0.652425	0.488958	0.62672	0.611561	0.754578	0.490539	-0.622995	0.000494239	0.00847316
ELFN2	ENSG00000166897	0.99359	1.23312	2.60816	0.790123	0.74263	0.868048	1.95257	0.211658	0.49773	0.44929	0.789416	0.309964	0.708813	0.37825	0.518135	0.0209732	0.457652	-1.55373	0.000495468	0.00848624
TRAF3IP1	ENSG00000204104	4.23309	3.55042	9.95024	7.2956	3.27685	3.23722	3.1171	2.87825	1.73024	2.74604	3.54191	2.61231	2.17652	2.22941	2.06021	2.83811	2.9567	-0.858809	0.000502239	0.00855449
CXXC4	ENSG00000168772	0.316972	0.654332	1.46534	0.405201	0.415312	0.587976	0.31573	0.243151	0.124332	0.128543	0.150887	0.446205	0.27343	0.383072	0.370186	0.248699	0.123053	-1.32705	0.000506159	0.00860867
MT-ATP8	ENSG00000228253	1531.39	506.91	372.832	1113.36	1220.58	874.134	456.596	317.503	761.933	320.968	355.412	346.661	441.633	309.861	333.354	590.566	289.566	-1.08838	0.00050626	0.00860867
CROCC	ENSG00000058453	5.9857	10.7917	30.7804	5.41462	3.05641	5.61277	6.00989	3.72471	4.82882	5.67466	6.21485	3.22669	1.73695	4.15103	3.16493	2.2839	2.73399	-1.09311	0.000524878	0.00889078
CCDC64B	ENSG00000162069	6.45122	12.8156	17.7773	6.40638	2.65409	4.94664	6.58693	2.44304	2.84741	4.32209	6.20523	2.33948	1.89267	3.92811	1.78559	0.230023	2.41326	-1.35888	0.000528374	0.00893523
SH3GL3	ENSG00000140600	1.23403	1.28658	0.614464	3.9463	1.18128	0.499763	0.667709	0.197988	0.125493	0.911915	0.478648	0.367356	0.0415015	0.597847	0.0647731	0.0156481	0.322813	-2.08409	0.000530326	0.00895837
CFAP161	ENSG00000156206	1.32633	1.53669	6.46295	1.77014	0.0669135	0.227483	0.498566	0.154206	0.289419	0.944913	0.452909	0.317422	0.0564202	0.187729	0.195683	0.0664789	0.256777	-1.85246	0.000536901	0.00903465
DCAF4L1	ENSG00000182308	0.31962	0.150253	0.273496	0.367049	0.117937	0.169811	0.206761	0.180225	0.0442198	0.109722	0.0804969	0.118474	0.146238	0.0961718	0.10144	0.0882224	0.038723	-1.13109	0.000538207	0.00905166
RAB40C	ENSG00000197562	12.6522	21.0394	15.0703	7.94551	9.86828	11.007	15.0905	8.84059	7.24064	9.17544	12.9225	6.59737	6.0903	9.00297	5.67451	2.97745	6.13376	-0.791457	0.000544211	0.00914262
MLXIPL	ENSG00000009950	1.25969	2.76256	2.63825	1.30118	1.71887	3.54042	4.5717	1.04288	0.770067	0.768964	1.13969	0.895844	2.09282	0.980362	1.10085	0.158475	1.58786	-1.29453	0.000544584	0.00914389
KSR2	ENSG00000171435	0.0445948	0.0567631	0.0439939	0.0883799	0.0289542	0.0360925	0.0650923	0.0333632	0.0181261	0.0153327	0.0299967	0.022892	0.0167843	0.0286702	0.0357219	0.00431491	0.0126262	-1.20949	0.000549031	0.00921352
PLEKHB1	ENSG00000021300	4.0554	8.54553	20.9142	7.74324	3.67764	5.68249	2.86914	2.93571	1.38107	2.9113	4.03439	3.57407	3.23672	2.98149	3.17938	0.981446	3.03888	-1.26311	0.000550363	0.00923083
PRSS54	ENSG00000103023	0	0.0585332	0.13389	0.478463	0	0.0142105	0.0161093	0	0	0	0	0.00991443	0	0	0.02292	0	0	-4.81709	0.000551647	0.00923352
ERICH5	ENSG00000177459	0.181279	1.83924	7.22597	0.803361	0.0563977	0.1193	0.231842	0.141787	0.10271	0.0212377	0.041549	0.0594528	0	0.0744596	0.0137442	0.119534	0.485313	-2.95157	0.000551726	0.00923352
FANCE	ENSG00000112039	1.26382	2.25559	2.15476	2.87512	2.57948	1.72743	3.19713	1.27092	1.51081	1.61811	2.20592	1.23799	1.01644	1.24073	1.28883	1.2981	1.04006	-0.738602	0.00055425	0.00926567
HIST3H2BB	ENSG00000196890	0.180053	0.73211	2.25433	0.484454	0.014004	0.139652	0.187097	0.129092	0.0892627	0.0237307	0.0773772	0.0177151	0.22435	0.0739557	0.0511919	0.0890435	0.0390834	-2.23451	0.000554617	0.00926674
TCTEX1D4	ENSG00000188396	1.5341	6.44844	17.7038	3.00196	0.433886	0.118005	0.490499	0.472686	0.35558	0.759757	0.479475	0.219547	0.292675	0.0286421	0.253772	0	0.938463	-2.40952	0.000557014	0.0092926
ODF3B	ENSG00000177989	35.4703	50.1365	179.716	49.9182	20.4014	32.4647	19.8429	27.0799	24.5119	33.0274	26.5118	14.2143	17.8571	19.546	17.9449	10.1201	22.6064	-1.08094	0.000557855	0.0093006
AQP5	ENSG00000161798	4.89246	7.8436	23.0098	11.6508	1.49282	2.73855	1.2454	2.97299	2.22292	1.73606	4.55116	1.13305	0.977356	2.51581	1.86181	0.2373	0.624941	-1.58058	0.000564199	0.00937584
DPF1	ENSG00000011332	0.8572	0.118471	0.376129	0.561396	0.186218	0.168821	0.163026	0.179174	0.169567	0.171415	0.110514	0.170132	0.116308	0.100164	0.0958057	0.109635	0.110679	-1.20695	0.000567235	0.0094161
LMNTD2	ENSG00000185522	7.60424	11.1066	6.59826	4.1789	3.3963	5.54425	9.12609	2.95018	2.72273	6.02932	8.55994	1.38453	1.35098	2.57718	1.56737	0.439436	2.62159	-1.27333	0.00057275	0.00948714
WFIKKN1	ENSG00000127578	3.60666	4.01936	3.53169	0.621472	0.88227	1.40895	4.0314	0.847419	0.735402	0.663196	2.03244	0.631011	0.589408	0.918419	0.75419	0.0431527	0.842865	-1.59818	0.000573201	0.00948743
C2orf91	ENSG00000205086	2.01157	1.58584	0.113123	0.550552	0.770657	0.0594603	1.22172	0.0618343	0.0597232	0.527929	0.271797	0.347432	0.0967792	0.221894	0.0239758	0.0130324	0.120125	-2.27661	0.000582166	0.00961564
C16orf90	ENSG00000215131	0.478831	0.205395	0.474343	0.0699559	0.13751	0.529817	0.38863	0.144045	0.0939106	0.0582549	0.0379895	0.0869752	0.0579728	0.204242	0.0754004	0.218586	0.0239858	-1.78822	0.000582967	0.00961564
E2F1	ENSG00000101412	3.16016	3.12142	3.1633	1.1035	4.53663	3.28544	1.41365	2.16136	0.95145	1.83039	1.19851	1.07917	1.88472	1.46682	1.20873	0.525616	1.12585	-1.06589	0.000584602	0.00963667
COLCA2	ENSG00000214290	1.08058	2.82155	8.40419	0.521219	0.848448	1.39323	2.63232	0.670769	0.743428	0.886162	1.41524	0.313887	0.620909	1.09904	0.994826	0.636179	0.36859	-1.51288	0.000593717	0.0097503
DMKN	ENSG00000161249	5.04133	12.4984	18.9848	9.30331	9.64613	13.1154	12.7334	5.40772	4.13465	4.66491	6.83614	5.83678	9.40838	6.52622	4.1423	4.75418	11.0154	-0.927906	0.000593559	0.0097503
FOXA1	ENSG00000129514	3.24239	6.57538	13.2249	4.11108	1.83735	1.13056	1.87117	0.668842	0.522357	1.37595	3.71168	1.61961	0.708012	0.916525	1.28251	0.158588	0.661277	-1.58439	0.000596724	0.00978398
KCNRG	ENSG00000198553	1.00408	2.28225	5.40789	2.32159	1.38534	3.12131	3.81055	1.82677	1.07596	0.356735	0.56283	1.2628	2.0098	1.50624	0.759619	1.18203	1.27929	-1.27936	0.000597103	0.00978496
TFAP2E	ENSG00000116819	2.17132	2.20249	1.81846	0.492408	1.16451	2.82439	3.48155	1.12797	0.97776	1.14471	1.50414	0.793951	1.05841	1.00833	0.895608	0.552932	0.559255	-1.08301	0.000607662	0.00994209
MTMR11	ENSG00000014914	3.05179	4.34064	3.95147	2.89075	4.03813	4.0531	5.93602	2.55615	2.98104	3.93466	2.65355	2.3124	1.43491	2.39436	1.18092	2.11485	2.31436	-0.771442	0.00061971	0.0101176
CACNB1	ENSG00000067191	5.04005	8.45174	5.86881	3.20029	4.72269	9.59522	15.7548	3.95379	2.99583	4.80544	4.24939	4.13236	4.02143	3.85693	3.64725	1.38349	3.09649	-1.05262	0.000631011	0.0102423
SPA17	ENSG00000064199	0.477027	0.802771	3.78205	1.00954	0.489745	0.23641	0.496779	0.282494	0.185331	0.334118	0.312773	0.337925	0.466572	0.176343	0.316204	0.343754	0.377206	-1.47495	0.000634433	0.0102924
COQ10A	ENSG00000135469	3.94844	4.06355	5.99639	3.59377	2.68478	3.47972	5.13017	1.93337	1.92417	2.64092	3.00636	2.64081	2.39286	2.62139	4.01527	2.12576	2.47151	-0.678888	0.000638343	0.0103292
PLG	ENSG00000122194	0.0111192	0.0038753	0.190927	0.0950326	0.09859	0.16935	0.170647	0.00434843	0	0.00586201	0.00573416	0.105025	0.0525026	0.106187	0.106222	0.0288693	0.0615472	-2.21121	0.000638853	0.0103313
FGFR2	ENSG00000066468	4.08435	6.06055	5.62252	6.93834	9.05249	2.91867	6.1401	1.57134	2.44029	2.97259	4.02198	2.7188	3.09491	5.35692	3.16528	1.13179	3.04851	-0.998663	0.000640188	0.0103475
GYLTL1B	ENSG00000165905	2.64177	2.77802	4.28756	2.81149	1.50914	2.63032	2.86163	1.10438	1.02581	1.87298	2.48982	0.752873	1.04845	1.28387	1.33644	0.109811	0.912068	-1.19805	0.000648309	0.0104512
NEIL1	ENSG00000140398	6.95808	9.49705	11.5093	4.81613	4.80025	7.19817	9.41536	4.05069	3.62369	7.14248	7.17916	3.59149	2.32549	4.44134	2.91991	2.97332	5.01384	-0.809573	0.000654397	0.0105162
SGSM2	ENSG00000141258	11.573	10.5846	11.5361	5.90182	5.9394	10.1486	15.7109	6.2891	7.69135	9.36044	7.7672	4.90319	3.711	5.54008	5.1226	3.2234	5.87918	-0.780699	0.000669933	0.0106876
STARD10	ENSG00000214530	16.759	21.8437	28.5362	18.5714	19.1991	41.7115	19.034	20.4255	11.8656	6.97734	13.0184	13.9795	14.8382	11.8564	16.1011	5.46685	10.1045	-0.926459	0.000670747	0.010695
RAB17	ENSG00000124839	10.6715	10.9381	10.8464	6.60577	7.40599	10.1841	11.4097	4.38505	3.00003	5.73154	9.15937	4.47854	2.91803	4.54623	4.2861	0.654645	5.22042	-1.11978	0.000675932	0.010761
SLC52A1	ENSG00000132517	0.432785	0.766746	2.15087	0.479485	0.218796	0.434854	0.527552	0.26798	0.337161	0.161615	0.0836948	0.106453	0.156102	0.455521	0.319925	0.267538	0.111558	-1.49026	0.000699987	0.0111036
AARSD1	ENSG00000266967	0.699065	0.894457	0.833906	1.30952	0.965278	1.42608	1.67175	0.898802	0.691779	0.711845	0.691381	0.6275	0.753615	0.802411	0.581565	0.674858	0.748325	-0.626308	0.000704876	0.0111639
CCL24	ENSG00000106178	0.459907	0.761367	8.56684	0.982671	9.97993	3.16178	0.606565	2.15829	0.68401	0.363692	0.444699	1.05205	0.0904826	0.247937	0.470733	1.44995	0.149746	-2.32328	0.000713431	0.0112705
ZSCAN31	ENSG00000235109	1.43828	1.29682	4.4408	2.03856	2.71816	2.87593	1.55117	0.498109	0.443939	1.50896	1.43177	1.19122	0.658851	1.07131	0.571276	1.80476	1.32802	-1.167	0.000713862	0.0112713
C19orf54	ENSG00000188493	5.25487	9.74325	6.77374	5.01015	5.01241	11.3025	8.90137	4.85811	4.87684	4.72621	6.97533	4.00173	4.08577	4.61036	3.5642	4.10862	3.70257	-0.708091	0.000718907	0.0113335
DNAH10OS	ENSG00000250091	0.696739	0.456224	0.435904	0.561396	0.236468	0.369202	0.222768	0.198164	0.161493	0.319084	0.275831	0.228504	0.0720001	0.208132	0.153673	0.0678691	0.270397	-1.00715	0.00072249	0.0113841
BBS1	ENSG00000174483	0.138534	0.277621	0.368138	0.449483	0.285531	0.517711	0.43186	0.239281	0.14717	0.237361	0.244091	0.201044	0.122648	0.181375	0.165427	0.158431	0.225533	-0.863957	0.000723775	0.011387
FOXP4	ENSG00000137166	11.6529	13.5884	13.9537	10.0014	11.6969	15.8575	7.87432	7.28872	7.55342	7.54357	11.9713	8.38249	5.61897	7.54438	6.53143	2.97666	6.57759	-0.731759	0.000724543	0.0113931
SLC26A5	ENSG00000170615	0.199567	0.402678	0.373591	0.299234	0.245081	0.559903	0.624641	0.0657223	0.0981931	0.249183	0.232915	0.248022	0.0826588	0.265327	0.164845	0.0467498	0.102598	-1.30352	0.000734467	0.0115196
GPR87	ENSG00000138271	0.0835579	0.189292	0.397122	0	0	0.0353505	0.040074	0.0326773	0.0355068	0.0110128	0.0107727	0	0	0	0.0142541	0	0.0136032	-2.80387	0.000747193	0.0116835
PALM3	ENSG00000187867	14.2133	5.32946	15.363	9.49476	6.16888	20.2612	7.92477	4.92868	4.74851	0.324829	4.33288	7.03487	2.89828	5.59936	1.10841	0.540167	3.24635	-1.68963	0.000757915	0.011803
KIFC3	ENSG00000140859	5.75654	8.89821	8.51048	5.6701	5.99002	7.72199	9.94104	5.08333	4.71334	5.82421	7.85983	4.5412	3.98645	4.20687	3.35824	1.93779	3.804	-0.734189	0.000776579	0.0120631
NDST2	ENSG00000166507	0.0762148	0.0903126	0.0934767	0.188178	0.135153	0.083834	0.116967	0.0119222	0.0259091	0.0883962	0.062886	0.022496	0.0599783	0.0375658	0.0572065	0.00565371	0.0248155	-1.44489	0.000792638	0.0122574
SLC25A16	ENSG00000122912	6.49495	5.04612	2.9448	2.90504	5.26977	5.65688	6.95693	2.87192	2.97403	3.34754	3.59754	4.04049	2.80389	3.11519	2.83071	2.97971	3.84233	-0.64547	0.000792681	0.0122574
CPLX2	ENSG00000145920	0.144899	0.0278624	0.0827306	0	0.069951	0.0422772	0.0191705	0	0	0.0263415	0.00515339	0.00884882	0.00393209	0.00615689	0.023866	0	0	-2.75466	0.000794717	0.0122763
ZNF444	ENSG00000167685	9.3196	10.9909	16.0278	7.51941	6.53512	12.0481	9.38106	6.88306	6.40468	7.3363	9.35445	4.86529	6.47044	7.25142	5.45658	3.14411	5.65412	-0.672156	0.0007951	0.0122763
B9D1	ENSG00000108641	1.5308	4.47875	12.6671	3.02217	1.55094	2.16445	1.66153	1.31547	1.05277	1.50257	1.28802	1.02853	1.64059	1.18515	1.4775	1.50164	1.856	-1.25042	0.00079875	0.0123141
TMPRSS9	ENSG00000178297	0.667976	0.447927	0.290373	0.722656	0.363016	0.407799	0.543392	0.238081	0.222766	0.476968	0.409879	0.239591	0.232893	0.0937712	0.15001	0.0752677	0.236764	-1.05203	0.000820849	0.012579
BIK	ENSG00000100290	2.67982	3.50241	3.67479	2.47415	1.25057	1.51165	1.21382	1.19356	1.45507	1.41279	1.43956	1.2524	0.761554	1.65108	1.29526	0.5522	0.921023	-0.807518	0.000827141	0.012642
CFAP206	ENSG00000272514	0.0196348	0.0136864	0.301024	0	0	0.0166137	0.0470839	0	0.00834356	0.0051757	0.00506282	0.00579554	0.00772596	0.00604868	0	0	0	-3.46551	0.00083767	0.0127667
PPP1R36	ENSG00000165807	0.527525	1.0152	3.47413	1.67711	0.181957	0.174661	0.340998	0.215271	0.253404	0.151146	0.195162	0.277565	0.171472	0.197837	0.344312	0.365804	0.477947	-1.6976	0.000838122	0.0127672
HGD	ENSG00000113924	0.653996	0.961459	6.22007	0.180671	0.443922	0.25153	0.581684	0.26041	0.192008	0.36359	0.306603	0.386074	0.28073	0.249089	0.300212	0.123491	0.278759	-1.74473	0.000839224	0.0127713
CC2D2A	ENSG00000048342	1.86539	2.63952	6.35459	2.49772	1.88465	1.5902	2.26342	1.6815	1.35547	1.30304	1.2169	1.71511	1.43863	1.29871	1.27287	1.76776	1.53361	-0.830731	0.000845691	0.0128506
CASP5	ENSG00000137757	0.155963	0.38826	0.300593	0.296214	1.76757	0.98031	1.38912	0.0522795	0.227226	0.234922	0.172349	0.32882	0.718888	0.329456	0.197642	0.132223	0.0870539	-1.4865	0.000851022	0.0129
GJB4	ENSG00000189433	0.0124896	0.16541	0.114887	0.118605	0.0116569	0.0211356	0	0	0	0.00658444	0.0257633	0	0.00982883	0	0	0	0.0081332	-3.18099	0.000862599	0.0130238
XAGE2	ENSG00000155622	8.03535	2.04036	2.42862	13.7351	4.2855	0.679897	10.35	0.404024	1.36581	1.18009	2.87107	0.609882	0.496849	0.884057	1.0966	0	3.92447	-2.201	0.000863237	0.013027
FAM184A	ENSG00000111879	2.43116	2.78312	4.35543	3.96026	2.60476	1.40606	2.48915	0.484283	0.804803	1.18089	1.44157	2.01303	0.852715	1.16408	1.1308	0.108073	1.94783	-1.3568	0.000866225	0.0130593
DMRT2	ENSG00000173253	0.956504	0.57644	1.22813	0	0.409169	0.396233	0.430063	0.0701368	0.07621	0.189099	0.246633	0.358791	0.0392049	0.0798036	0.142774	0.0147822	0.0713711	-1.98384	0.000869053	0.0130891
ZMAT1	ENSG00000166432	3.89919	4.63624	5.51472	5.32557	7.45027	7.72882	16.8303	3.07927	3.97578	4.07394	3.73921	5.29752	3.84865	6.25602	4.57078	3.96051	5.44104	-0.718389	0.000869573	0.0130905
FBXO24	ENSG00000106336	0.253889	0.235962	0.441138	0.442018	0.118481	0.259578	0.213086	0.148934	0.260726	0.234236	0.152751	0.0874291	0.108226	0.130354	0.122714	0.102016	0.0757773	-0.911962	0.000870729	0.013095
WDR97	ENSG00000179698	1.04429	0.901626	0.950908	0.172795	0.310122	0.562296	0.550162	0.321766	0.44712	0.625621	0.495701	0.214834	0.143196	0.270523	0.194341	0.108571	0.303959	-0.964116	0.000872988	0.0131098
CCR10	ENSG00000184451	1.16474	0.566424	1.03818	0.87457	0.328653	0.962603	0.831409	0.805066	0.564001	0.656886	0.691449	0.407752	0.29843	0.383841	0.194072	0.231074	0.238127	-0.898494	0.000877022	0.0131575
CEACAM8	ENSG00000124469	0.908801	0.321465	0.0582272	0	0.253197	0.137725	0.221181	0.212184	0.0115278	0.0643588	0.0279801	0.0480442	0.0853962	0.0417857	0.00925566	0.0100621	0.026499	-2.24937	0.000881182	0.0131945
CAPN9	ENSG00000135773	0.957549	2.80331	2.02169	3.24757	2.2215	3.77327	5.30089	0.299577	0.418523	1.57935	3.49896	1.03364	0.52749	0.758523	0.420038	0.253686	1.08677	-1.62641	0.000881206	0.0131945
PLEKHG4B	ENSG00000153404	1.03188	0.703054	2.1105	1.04891	0.548005	0.477132	0.66356	0.079571	0.192685	0.772327	0.400226	0.0291705	0.0182997	0.460252	0.132888	0.101342	0.336925	-1.77673	0.000883719	0.0132192
LHB	ENSG00000104826	1.08513	0.661839	1.41409	2.06096	1.32928	2.12326	0.845691	1.2731	0.806949	0.715098	0.559601	0.560516	0.480354	0.459642	0.416505	0.0503104	0.26499	-1.32503	0.000887749	0.0132679
PNLDC1	ENSG00000146453	0.594924	0.268987	1.0452	0.0610767	0.045021	0.10884	0.169651	0.0503046	0.273303	0.0593376	0.0248757	0.0379678	0.0759217	0.0594394	0.0438867	0.0119276	0.0418827	-1.8412	0.000900531	0.0134119
DLX4	ENSG00000108813	0.379622	0.658141	0.81779	0.369745	0.454246	0.864797	0.690913	0.213173	0.297813	0.210399	0.547153	0.195372	0.405992	0.299861	0.106272	0.0505451	0.278904	-1.21865	0.000911055	0.0135162
LCA5L	ENSG00000157578	0.273269	0.457154	1.75401	0.48441	0.187037	0.20553	0.489285	0.15674	0.129025	0.166477	0.388324	0.175659	0.133811	0.213263	0.132599	0.274791	0.15818	-1.31271	0.000913796	0.0135372
PPP1R14C	ENSG00000198729	4.68103	7.36447	22.0654	10.0801	6.15343	4.47678	3.14616	3.80306	1.90509	1.62494	3.02599	4.74831	6.00564	2.05134	3.63278	1.29605	3.41322	-1.31784	0.000914328	0.0135386
GDF9	ENSG00000164404	0.0649046	0.31669	0.451094	0.308177	0.0706735	0.0549178	0.300903	0.0846081	0.0275803	0.0969493	0.105992	0.0638587	0.0936422	0.0466536	0.0738138	0.104319	0.0352216	-1.50938	0.000924375	0.0136676
GALR2	ENSG00000182687	0.468084	0.126885	0.0797361	0.691456	0.339792	0.308047	0.0748302	0.0610183	0.0884026	0.0685477	0	0	0.143253	0	0.0532336	0.135034	0.0677369	-2.30218	0.000928465	0.0137148
GPBAR1	ENSG00000179921	2.12137	1.20316	1.12315	0.400402	1.79547	2.00678	1.23857	1.13363	0.593499	0.986395	0.631929	0.598932	0.839905	0.55203	0.809182	0.645102	0.351794	-0.989674	0.0009295	0.0137235
[truncated: 631 more rows]

## Sheet: S6
Table S6. Significant biological processes enriched for the up-regulated genes in the lungs of silicosis patients.
[truncated: 1,490 more rows]

## Sheet: S7
Table S7. Significant biological processes enriched for the down-regulated genes in the lungs of silicosis patients.
[truncated: 108 more rows]

[truncated: 18 more sheets: S8, S9, S10, S11, S12, S13, S14, S15, S16, S17, S18, S19, S20, S21, S22, S23, S24, S25]
